# Supplementary material for: VcFT-induced mobile florigenic signals in transgenic and transgrafted blueberries
Source: Hortic Res. 2019 Sep 11;6:105. doi: 10.1038/s41438-019-0188-5 (PMC6804590; doi:10.1038/s41438-019-0188-5)
Supplement: Supplementary file 3 — Table S1 [file 41438_2019_188_MOESM3_ESM.xlsx]

## Sheet: Sheet1
Table S1 Differentially expressed transcripts identified in the comparisons of transgenic NT:T leaves vs. non-transgenic NT:NT leaves, non-transgenic NT:T leaves vs. non-transgenic NT:NT leaves, and transgenic NT:T root vs. non-transgenic NT:NT roots. FDR (False discovery rate) < 0.05.
Transcript	Log2FC (transgenic NT:T leaf/non-transgenic NT:NT leaf)	Log2FC (non-transgenic NT:T leaf/non-transgenic NT:NT leaf)	Log2FC (transgenic 'NT/T' root/non-transgenic 'NT/NT' root)	Annotation
c79883_g1_i1	8.57417	7.22469	1.48168	HSBH1_SOYBN
c87519_g9_i5	5.7437	4.66566	2.09469	NLP6_ARATH
c86603_g2_i1	4.3266	2.89657	-2.20331	SDI1_ARATH
c87519_g9_i1	4.20947	2.88985	1.8615	NLP6_ARATH
c92533_g4_i7	3.91515	2.81817	1.67135	.
c87657_g2_i1	3.54629	3.57098	0.687133	KN1_SOLLC
c92393_g1_i1	3.27409	2.24022	-2.0468	Y3136_ARATH
c80267_g3_i3	3.12557	2.29451	1.47577	FACR2_ARATH
c75728_g1_i1	3.10749	2.29983	-2.01364	.
c88845_g2_i1	2.92972	1.26771	2.72112	.
c80267_g3_i1	2.49024	2.06868	1.44289	FACR2_ARATH
c80267_g3_i2	2.20826	1.59255	1.45263	FACR2_ARATH
c94454_g1_i1	2.16689	0.868444	-0.676261	FL3H_PETCR
c95109_g1_i3	2.13817	1.7889	-0.640037	.
c80267_g3_i5	2.13422	1.83675	1.82555	FACR2_ARATH
c79461_g2_i2	2.03265	2.49675	0.903483	KASC1_ARATH
c95109_g1_i1	2.02226	1.77583	-1.21866	.
c79304_g2_i1	1.96211	1.5436	-0.837491	EIL3_ARATH
c85777_g1_i3	1.89536	1.10199	-0.47086	.
c86603_g1_i2	1.87124	1.37345	-2.63509	SDI1_ARATH
c95109_g1_i4	1.81701	1.59321	-0.923032	.
c95109_g1_i2	1.79908	1.54933	-1.39603	.
c100324_g1_i1	1.51395	-1.11429	0.577309	POLX_TOBAC
c72704_g3_i1	1.48942	1.65573	-1.49744	MYB4_ARATH
c7128_g1_i1	1.45123	1.11044	-1.271	.
c90186_g1_i2	1.4341	0.862352	-0.629435	QORL_ARATH
c78879_g2_i1	1.43035	1.38878	1.42265	.
c93201_g1_i2	1.40751	0.885377	-1.26674	GSTL3_ARATH
c90186_g1_i1	1.40287	0.79934	-0.72382	QORL_ARATH
c89088_g2_i1	1.39593	1.38123	0.496843	.
c83411_g2_i1	1.37641	0.719596	-0.626834	DIOX1_PAPSO
c82422_g1_i1	1.31432	1.10887	-0.359163	PPA1_SOLLC
c78042_g1_i2	1.2784	0.681017	-0.758583	VINSY_RAUSE
c93201_g1_i3	1.264	0.860491	-0.745154	GSTL3_ARATH
c81010_g1_i1	1.16479	0.943724	-3.30645	IP5PB_ARATH
c93255_g4_i1	1.14734	0.810305	1.80369	C7A29_PANGI
c90085_g3_i1	1.14276	0.759266	0.90316	DIV_ANTMA
c62776_g1_i1	1.09476	0.94702	-0.536674	Y5161_ARATH
c86764_g1_i1	1.07746	0.896577	1.20338	.
c98943_g2_i3	1.02736	-0.957004	0.356847	ANXD5_ARATH
c73540_g1_i1	0.999287	0.919466	-0.633398	FAF3_ARATH
c96171_g4_i1	0.997619	0.915615	-1.41957	APR3_ARATH
c79816_g2_i1	0.986427	0.670239	-0.861113	MSRA_SOLLC
c67450_g1_i1	0.904752	0.901291	1.75404	AB19A_PRUPE
c94375_g1_i4	0.880634	1.1288	1.0667	SBT35_ARATH
c92104_g2_i1	0.852133	0.924456	1.16113	LBD25_ARATH
c85489_g1_i1	0.783994	0.815952	-0.560697	ENL2_ARATH
c68336_g1_i1	0.74056	0.66557	-0.952357	CHAC2_RAT
c100283_g2_i2	0.740192	-0.838021	-0.978335	C14A1_ARATH
c94375_g1_i8	0.732129	0.778414	1.4155	SBT33_ARATH
c93468_g2_i1	0.648611	1.00721	-0.614633	GDL76_ARATH
c74871_g1_i1	0.634234	0.833744	-0.595544	.
c80050_g1_i1	0.623735	0.709508	-0.621648	XCP1_ARATH
c100283_g2_i1	0.609151	-0.872146	-0.909042	C14A1_ARATH
c87156_g2_i1	0.580331	0.835577	0.681706	ANXD4_ARATH
c92048_g2_i1	-0.598688	-0.812173	0.7308	NRX2_ORYSJ
c92588_g3_i2	-0.603169	-0.862947	-0.448429	XTH28_ARATH
c92194_g1_i3	-0.618577	-1.09345	0.567597	CPRF1_PETCR
c85599_g4_i3	-0.650356	-0.824744	0.573081	AVP_VIGRR
c83936_g2_i2	-0.67489	-1.3279	0.274902	.
c78022_g1_i1	-0.688355	-2.33906	0.740936	.
c98826_g3_i2	-0.694356	-1.1297	0.263237	Y1839_ARATH
c82932_g2_i1	-0.728561	-0.798254	-0.562633	MYB06_ANTMA
c89130_g5_i1	-0.753481	2.22699	-5.69121	.
c91652_g1_i1	-0.785356	-0.978576	-0.954081	CIPKB_ARATH
c81392_g1_i1	-0.798049	-1.09271	-0.88759	.
c93307_g1_i1	-0.799476	-1.10327	1.23826	AB22G_ARATH
c89719_g1_i1	-0.831782	-1.78532	-1.05143	ACCH1_ARATH
c96670_g2_i3	-0.842423	-2.95779	0.559141	.
c87064_g1_i1	-0.876974	-1.13438	-0.639081	TRM32_ARATH
c86242_g1_i1	-0.925221	-1.00147	-1.02027	GL24_ARATH
c83390_g7_i2	-0.925262	-2.25913	0.846285	.
c99969_g2_i1	-0.932691	-1.21222	-1.36062	Y4729_ARATH
c98380_g1_i2	-0.935241	-1.35301	0.758278	.
c79887_g2_i1	-0.936899	-1.10637	-0.485918	KING1_ARATH
c83901_g1_i1	-0.942424	-1.91512	-1.33077	DNJ20_ARATH
c82414_g1_i2	-0.972298	-1.58823	-0.340423	EPHX3_XENTR
c94260_g1_i1	-1.00566	-0.976913	0.852227	.
c88563_g5_i5	-1.03377	-1.45657	0.42299	.
c98380_g1_i1	-1.04382	-1.27833	0.741463	.
c77575_g1_i1	-1.07206	-1.11719	4.23644	POT5_ARATH
c98442_g3_i4	-1.07497	-1.22831	-1.11831	EFR_ARATH
c80808_g1_i1	-1.0786	-2.35035	-1.2009	OS13_SOLCO
c75188_g1_i2	-1.09453	0.737005	-1.59925	ERF71_ARATH
c94812_g1_i2	-1.11468	-1.23872	-1.67915	ERF5_TOBAC
c93722_g1_i1	-1.1215	-1.07633	-1.77231	.
c79312_g1_i1	-1.13292	-1.07562	-3.8062	WIN1_SOLTU
c99027_g2_i8	-1.15137	-1.97852	0.322844	.
c75003_g1_i1	-1.17316	-1.77406	-0.441179	.
c92665_g1_i1	-1.18364	-1.59826	-0.913603	RFS2_ARATH
c77691_g2_i1	-1.20946	-1.73678	-0.968664	IBH1_ARATH
c99461_g1_i4	-1.21132	-1.07805	-1.57052	PDR2_NICPL
c96315_g4_i4	-1.22218	-1.3502	-1.16399	PDR2_NICPL
c97137_g4_i2	-1.23215	1.5071	-2.01092	.
c92665_g1_i3	-1.24973	-1.63548	-0.843034	RFS2_ARATH
c90060_g2_i2	-1.2561	-1.83137	-0.46711	CAES_ARATH
c98439_g1_i3	-1.2721	-1.6211	0.737202	.
c94812_g1_i1	-1.27653	-1.26253	-2.57712	ERF5_TOBAC
c80280_g1_i1	-1.32477	-0.914144	-1.0715	LIRP1_ORYSJ
c83048_g5_i2	-1.33296	-2.17318	-0.513851	.
c100105_g1_i2	-1.34003	-2.15366	0.596962	.
c91123_g3_i2	-1.34307	-3.00341	0.781899	CIPK5_ARATH
c98372_g1_i3	-1.3534	-1.22838	0.932099	.
c78113_g1_i2	-1.36473	-1.45287	-2.18188	WRK26_ARATH
c93215_g3_i1	-1.37557	-2.54368	-1.34558	NAC72_ARATH
c100274_g2_i1	-1.3779	-1.68956	-2.2058	WRK33_ARATH
c82339_g3_i1	-1.37847	-1.60114	-1.05952	PDR2_NICPL
c99403_g1_i5	-1.41419	-0.921521	-0.578385	.
c79778_g1_i1	-1.41548	0.789803	-1.43124	SODF2_ARATH
c97137_g4_i1	-1.4233	1.44356	-2.36183	.
c88746_g1_i1	-1.43656	1.68854	-1.50477	YPQ3_YEAST
c92665_g1_i2	-1.43858	-1.81074	-1.20259	RFS2_ARATH
c91935_g1_i1	-1.44483	-1.49398	0.92963	.
c100125_g1_i3	-1.46081	-1.00046	-3.33285	GSO1_ARATH
c99461_g1_i5	-1.4729	-1.40441	-1.76647	PDR2_NICPL
c90654_g1_i1	-1.48333	-1.63596	-1.58381	HOL3_ARATH
c99966_g1_i1	-1.53117	-2.46116	-2.05394	.
c89762_g2_i1	-1.5349	-1.54641	-0.516072	GRXS2_ARATH
c88181_g1_i5	-1.5646	-1.67265	-0.465705	.
c93626_g2_i1	-1.57258	-1.72536	-1.83529	YP20_BACLI
c83486_g1_i2	-1.60958	-2.53359	-0.790437	.
c91134_g1_i7	-1.62952	-2.20886	-3.14837	GUB_NICPL
c88746_g1_i2	-1.71184	1.71451	-1.29305	YPQ3_YEAST
c94544_g4_i1	-1.73562	-1.00625	0.374084	BON3_ARATH
c94812_g1_i6	-1.7482	-1.78757	-2.79413	ERF5_TOBAC
c87643_g1_i1	-1.77592	-1.61294	-2.36796	.
c84480_g1_i1	-1.83475	-1.13723	-1.86399	SILD_FORIN
c94544_g4_i2	-1.84752	-1.36946	0.288031	BON3_ARATH
c69074_g1_i1	-1.87405	-2.06564	-0.322239	LEA2_CICAR
c80114_g1_i1	-1.89523	-1.62482	-1.26507	.
c83486_g1_i1	-1.91987	-2.17706	-0.717255	.
c88746_g1_i3	-1.96158	1.66607	-1.05809	.
c66377_g1_i1	-1.96462	-2.87993	-1.00425	.
c100049_g3_i1	-2.10501	-0.730111	-6.4153	CRK16_ARATH
c46692_g1_i1	-2.15983	-2.31274	-1.84069	.
c89415_g5_i1	-2.25753	-2.20627	1.17056	.
c91123_g3_i1	-2.3212	-3.00094	0.701554	CIPK5_ARATH
c76762_g2_i1	-2.3924	-2.28508	-2.44851	ACH10_ARATH
c120901_g1_i1	-2.45697	-3.01903	-2.10779	VTSS1_SOLTU
c74458_g2_i1	-3.0255	-1.57567	-2.82336	CXE13_ARATH
c100049_g3_i2	-3.16026	-0.934822	-7.78256	CHIT1_HUMAN
c89049_g1_i2	-3.38319	-6.11879	1.99775	FTSH6_ARATH
c89049_g1_i1	-3.57842	-5.33077	2.10642	FTSH6_ARATH
c71893_g1_i1	-4.62098	-4.37919	-1.85036	.
c88433_g1_i1	-4.89714	-1.59696	-2.52509	.
c96980_g5_i2	-9.1118	-1.3456	-10.6522	PPP7L_ARATH
c85465_g5_i1	#N/A	0.952478	6.11446	14KD_DAUCA
c83337_g1_i4	#N/A	-1.08712	2.81608	SWT14_ORYSJ
c97976_g4_i8	#N/A	-2.79431	2.62393	.
c91347_g7_i1	#N/A	-2.48861	1.76571	.
c98433_g1_i3	#N/A	0.645586	1.37009	OPR11_ORYSJ
c86254_g2_i1	#N/A	-0.871097	1.21168	SMG1_DICDI
c99969_g1_i2	#N/A	-1.10962	1.17486	B120_ARATH
c97367_g1_i1	#N/A	-0.987793	1.14732	HSL1_ARATH
c94832_g1_i3	#N/A	-1.18248	1.14279	.
c95458_g1_i2	#N/A	-1.4251	1.13444	SD11_ARATH
c100296_g2_i1	#N/A	-0.818207	1.06947	ATXR3_ARATH
c91935_g1_i2	#N/A	-1.50842	0.981422	.
c91177_g6_i1	#N/A	-1.29777	0.981381	.
c98570_g1_i4	#N/A	-1.38971	0.978124	Y4885_ARATH
c98570_g1_i1	#N/A	-1.32114	0.902712	Y4885_ARATH
c82543_g2_i2	#N/A	-1.3026	0.890625	Y1133_ARATH
c99194_g3_i2	#N/A	-0.828918	0.831536	.
c96427_g1_i2	#N/A	-2.14594	0.813087	.
c99267_g2_i2	#N/A	-0.840072	0.811867	VSR6_ARATH
c79065_g1_i1	#N/A	-1.87583	0.799324	.
c96670_g2_i1	#N/A	-2.95349	0.78426	.
c85455_g3_i2	#N/A	-0.779285	0.759315	VINSY_RAUSE
c83054_g2_i2	#N/A	-1.33077	0.754119	PDR1_TOBAC
c100267_g1_i1	#N/A	-0.889447	0.752519	YG31B_YEAST
c94375_g1_i2	#N/A	0.900565	0.751915	SBT33_ARATH
c91009_g2_i1	#N/A	-1.71255	0.733864	AB25G_ARATH
c94837_g4_i1	#N/A	-1.28952	0.725898	.
c96670_g2_i2	#N/A	-2.40082	0.707255	.
c96309_g2_i1	#N/A	-1.31065	0.693175	VP13A_DICDI
c82550_g3_i1	#N/A	-2.50376	0.68997	R13L1_ARATH
c99027_g2_i5	#N/A	-3.07684	0.68392	.
c99319_g2_i2	#N/A	-0.825643	0.674412	RLP12_ARATH
c46463_g2_i1	#N/A	2.98663	0.658733	ATPB_AGAAF
c99157_g2_i1	#N/A	-1.95716	0.651038	PEPR1_ARATH
c96427_g1_i1	#N/A	-2.18421	0.621169	.
c87657_g2_i2	#N/A	5.07767	0.601202	KN1_SOLLC
c96670_g3_i1	#N/A	-0.963889	0.599566	.
c70437_g1_i1	#N/A	1.93307	0.599552	.
c91232_g1_i1	#N/A	-1.25212	0.586541	FK126_ARATH
c100316_g1_i2	#N/A	-0.847734	0.581199	Y3475_ARATH
c100105_g1_i1	#N/A	-1.99785	0.580802	.
c80360_g1_i1	#N/A	-2.77497	0.576507	.
c98207_g6_i1	#N/A	-1.10602	0.566702	.
c96605_g3_i3	#N/A	-0.759629	0.564181	RVE1_ARATH
c79196_g2_i1	#N/A	-0.916618	0.561575	C84A1_ARATH
c97116_g2_i1	#N/A	-0.869347	0.558618	.
c96623_g1_i2	#N/A	-1.45759	0.549373	PUP1_ARATH
c98236_g2_i2	#N/A	-1.66859	0.547612	POT5_ARATH
c85204_g1_i1	#N/A	1.1414	0.545359	RSMG_ALKOO
c88563_g5_i1	#N/A	-1.79626	0.539202	.
c89626_g7_i3	#N/A	-1.69916	0.530158	.
c66911_g1_i1	#N/A	-1.08113	0.526963	.
c92194_g1_i2	#N/A	-0.750789	0.516319	CPRF1_PETCR
c92813_g3_i1	#N/A	-0.837605	0.515488	.
c83814_g1_i2	#N/A	-1.07752	0.499931	.
c77384_g1_i1	#N/A	-0.679092	0.482371	.
c94221_g4_i1	#N/A	-0.846318	0.478418	.
c94221_g4_i2	#N/A	-0.838861	0.47327	KEG_ARATH
c93587_g2_i3	#N/A	-1.01472	0.471439	.
c87230_g1_i1	#N/A	-1.90771	0.455452	.
c93610_g1_i1	#N/A	-1.03879	0.445668	.
c89626_g7_i1	#N/A	-1.71695	0.439109	GOLS1_AJURE
c91606_g2_i1	#N/A	-0.688967	0.435678	.
c89458_g1_i1	#N/A	0.80308	0.432131	MURE_BACSU
c89232_g6_i3	#N/A	-0.897192	0.421885	FXL14_HUMAN
c86427_g1_i1	#N/A	-1.60361	0.418247	.
c86887_g3_i1	#N/A	-0.629624	0.416678	ASR2_SOLLC
c75590_g2_i1	#N/A	1.62559	0.413684	.
c81897_g1_i1	#N/A	0.975771	0.395483	.
c99024_g5_i1	#N/A	-0.733942	0.391577	YSL7_ARATH
c94643_g1_i2	#N/A	-1.41515	0.388937	CHUP1_ARATH
c93610_g1_i2	#N/A	-0.942317	0.385249	.
c95185_g3_i1	#N/A	-1.76393	0.365855	.
c62872_g1_i1	#N/A	-1.33021	0.357046	WRK48_ARATH
c93587_g2_i1	#N/A	-1.00828	0.350204	VSR6_ARATH
c71576_g1_i1	#N/A	-0.877117	0.333095	.
c88563_g5_i3	#N/A	-1.85875	0.323053	.
c98838_g3_i1	#N/A	-0.836015	0.310469	GT645_ARATH
c99176_g3_i3	#N/A	-0.963462	0.300566	Y5614_ARATH
c85848_g2_i2	#N/A	-3.28423	0.294612	.
c96177_g6_i1	#N/A	2.18473	0.288149	NAS_SOLLC
c84863_g6_i1	#N/A	-0.832425	0.236376	12KD_FRAAN
c96458_g2_i1	#N/A	-1.02152	-0.241194	TPS11_ARATH
c100110_g1_i2	#N/A	-0.958544	-0.257717	POLX_TOBAC
c97663_g4_i1	#N/A	-0.889447	-0.265423	TPS10_ARATH
c78855_g1_i1	#N/A	-1.10649	-0.266182	CCS_ARATH
c86604_g1_i2	#N/A	-1.70375	-0.269941	Y5566_ARATH
c81393_g1_i1	#N/A	-0.776436	-0.27719	NFYA1_ARATH
c90060_g2_i1	#N/A	-2.75026	-0.320244	.
c18816_g1_i1	#N/A	0.998152	-0.328763	.
c97898_g2_i2	#N/A	0.654394	-0.340455	MCM2_ORYSI
c82392_g1_i1	#N/A	-2.53692	-0.352614	CHIC_SOLLC
c88771_g1_i2	#N/A	-0.858236	-0.352653	DXS2_ORYSJ
c96930_g1_i1	#N/A	-1.27959	-0.357569	KINB1_ARATH
c96158_g2_i2	#N/A	-0.869901	-0.365482	.
c93443_g1_i2	#N/A	-0.829429	-0.366219	C81E8_MEDTR
c89964_g3_i2	#N/A	-1.08082	-0.368323	HSF24_SOLPE
c73406_g2_i1	#N/A	-0.976859	-0.372303	.
c82576_g2_i1	#N/A	-1.35612	-0.377198	PUB19_ARATH
c85668_g1_i1	#N/A	-1.2302	-0.377887	.
c89467_g3_i4	#N/A	-1.64311	-0.402532	.
c93680_g3_i1	#N/A	0.786281	-0.409878	RFA1B_ARATH
c90374_g2_i2	#N/A	-1.34781	-0.413278	AX10A_SOYBN
c94147_g1_i4	#N/A	-1.18671	-0.437017	.
c70610_g2_i2	#N/A	-1.86045	-0.457103	.
c89791_g3_i1	#N/A	0.785438	-0.459556	BGAL3_ORYSJ
c89345_g4_i3	#N/A	1.13119	-0.463094	FAH1_ARATH
c71377_g2_i1	#N/A	-2.46251	-0.46398	HSFB3_ARATH
c91471_g1_i1	#N/A	0.874386	-0.465053	MCM5_ORYSJ
c80485_g2_i4	#N/A	-0.747142	-0.477699	ALL5B_OLEEU
c85847_g1_i2	#N/A	0.865681	-0.483263	PYRB2_PEA
c78012_g1_i1	#N/A	-0.866542	-0.485218	.
c96497_g3_i2	#N/A	1.01498	-0.487977	PRI2_ARATH
c96158_g2_i3	#N/A	-0.88643	-0.492394	.
c89345_g4_i1	#N/A	1.14764	-0.493652	FAH1_ARATH
c93826_g1_i4	#N/A	-0.785476	-0.495941	PERR_RAUSE
c78522_g1_i1	#N/A	-2.63472	-0.500741	LBD1_ARATH
c79206_g2_i1	#N/A	-0.917926	-0.514505	OPR2_ARATH
c87441_g3_i2	#N/A	0.788923	-0.517255	.
c99228_g1_i1	#N/A	0.891535	-0.517706	MCM31_MAIZE
c81368_g2_i2	#N/A	-1.83473	-0.518799	RLK1_ARATH
c95912_g1_i2	#N/A	-0.76184	-0.519074	LAC4_ARATH
c89186_g1_i1	#N/A	-2.78586	-0.52328	.
c100220_g1_i1	#N/A	-1.08885	-0.526965	AB3C_ARATH
c82997_g1_i2	#N/A	0.971107	-0.531385	.
c85847_g1_i3	#N/A	0.715619	-0.533517	PYRB2_PEA
c93834_g3_i1	#N/A	-1.77326	-0.558879	.
c100210_g1_i3	#N/A	-1.6513	-0.560556	Y4885_ARATH
c95904_g3_i2	#N/A	0.81039	-0.567634	RFA2A_ARATH
c76354_g2_i1	#N/A	-1.27984	-0.567649	.
c98442_g6_i2	#N/A	-1.18076	-0.571005	.
c93435_g1_i2	#N/A	-0.869734	-0.572633	PFKA3_ARATH
c79837_g1_i2	#N/A	-0.730353	-0.573981	ML328_ARATH
c77562_g1_i1	#N/A	-0.932548	-0.576983	CML29_ORYSJ
c91296_g1_i1	#N/A	0.747316	-0.589586	CCD31_ARATH
c95396_g1_i1	#N/A	0.964547	-0.590163	HMGB7_ARATH
c88832_g2_i2	#N/A	-1.97482	-0.601826	PRPX_HORVU
c77854_g1_i1	#N/A	0.914214	-0.606847	TYRA2_ARATH
c93443_g1_i3	#N/A	-1.66185	-0.609763	C81E8_MEDTR
c94700_g1_i1	#N/A	-1.01186	-0.611169	.
c90338_g2_i1	#N/A	0.854312	-0.614403	MCM7_ORYSI
c93443_g1_i1	#N/A	-1.48525	-0.616314	C81E8_MEDTR
c91455_g1_i1	#N/A	-1.7286	-0.619399	.
c98109_g4_i1	#N/A	-0.979528	-0.627442	PROD2_ARATH
c86879_g1_i1	#N/A	0.792972	-0.646625	RIR2_TOBAC
c99651_g2_i5	#N/A	-2.71487	-0.651937	ANK1_HUMAN
c80454_g1_i1	#N/A	-1.22153	-0.659612	AMYA_VIGMU
c97748_g1_i1	#N/A	-1.30863	-0.664281	HSL1_ARATH
c83856_g1_i1	#N/A	-1.65928	-0.670072	.
c80869_g4_i1	#N/A	-1.79222	-0.675506	ABAH4_ARATH
c88771_g1_i1	#N/A	-1.03241	-0.675714	DXS2_ORYSJ
c82446_g1_i1	#N/A	0.96808	-0.683174	RS11_EUPES
c78641_g3_i1	#N/A	-1.52593	-0.683221	.
c97744_g3_i1	#N/A	-0.823952	-0.687976	ATL6_ARATH
c99629_g2_i2	#N/A	-1.49377	-0.689885	RLP12_ARATH
c86528_g1_i1	#N/A	0.748805	-0.693954	DCUP_TOBAC
c96347_g1_i1	#N/A	-1.80925	-0.701173	AB11G_ARATH
c88228_g5_i1	#N/A	0.823489	-0.706947	RL52_ARATH
c83856_g1_i2	#N/A	-1.53151	-0.709702	GID1B_ARATH
c89887_g5_i2	#N/A	0.677121	-0.713221	6PGL4_ORYSI
c93231_g3_i1	#N/A	1.07276	-0.716214	ORC6_ARATH
c96008_g2_i1	#N/A	1.02593	-0.721359	EXO1_ARATH
c92413_g3_i1	#N/A	-3.28423	-0.725172	.
c85207_g2_i2	#N/A	0.885377	-0.729674	PCNA2_DAUCA
c86801_g1_i3	#N/A	1.13019	-0.732814	YPQ3_YEAST
c96478_g1_i9	#N/A	-1.14696	-0.733259	2NPD_BACSU
c94636_g1_i1	#N/A	-1.26966	-0.735999	SBIR1_ARATH
c83601_g2_i1	#N/A	0.926773	-0.736942	DUT_ARATH
c81072_g1_i4	#N/A	-1.04366	-0.738354	.
c88771_g1_i3	#N/A	-0.927304	-0.739196	DXS2_ORYSJ
c94728_g2_i2	#N/A	-2.00939	-0.74441	C82A4_SOYBN
c86136_g1_i1	#N/A	-1.32633	-0.748972	HIP26_ARATH
c97828_g1_i1	#N/A	-4.75336	-0.752437	HTH_ARATH
c84971_g2_i1	#N/A	-0.795782	-0.769451	IAA14_ARATH
c97611_g3_i4	#N/A	-1.0465	-0.769772	Y3475_ARATH
c81898_g1_i1	#N/A	0.877811	-0.770085	E135_ARATH
c99178_g3_i1	#N/A	-1.11487	-0.774346	NCED1_PHAVU
c80697_g2_i3	#N/A	-3.36537	-0.774756	.
c89799_g4_i3	#N/A	1.12205	-0.780415	.
c94800_g3_i1	#N/A	1.00477	-0.781271	PPA22_ARATH
c96221_g4_i1	#N/A	1.00959	-0.781304	MCM4_ARATH
c57135_g2_i1	#N/A	-8.37901	-0.784842	.
c73697_g1_i2	#N/A	-1.33354	-0.786729	CX32_ARATH
c99629_g2_i9	#N/A	-1.37017	-0.793591	RLP12_ARATH
c66978_g1_i1	#N/A	-1.35336	-0.794839	SODC2_ARATH
c87512_g2_i1	#N/A	-2.84193	-0.7957	GAT1_ARATH
c91114_g1_i1	#N/A	-0.919344	-0.797893	SUC2_ARATH
c83580_g2_i1	#N/A	-1.56939	-0.79949	.
c99629_g2_i4	#N/A	-1.04045	-0.806357	.
c94700_g1_i3	#N/A	-1.01622	-0.807628	.
c94700_g1_i2	#N/A	-1.01701	-0.812279	.
c86801_g1_i4	#N/A	2.12268	-0.814527	YPQ3_YEAST
c98442_g3_i5	#N/A	-1.01381	-0.821758	EFR_ARATH
c66253_g2_i1	#N/A	-2.48182	-0.823702	NPHP3_HUMAN
c82693_g2_i1	#N/A	2.15565	-0.826389	.
c75320_g1_i1	#N/A	-1.29977	-0.845047	.
c93185_g2_i2	#N/A	-1.07131	-0.84633	.
c96221_g4_i3	#N/A	0.844963	-0.848462	MCM4_ARATH
c96417_g1_i3	#N/A	0.703994	-0.855286	RB47C_ARATH
c94859_g1_i2	#N/A	-1.45022	-0.85966	PER4_VITVI
c80697_g2_i2	#N/A	-2.76083	-0.860404	.
c99629_g2_i5	#N/A	-1.86304	-0.868267	.
c86594_g2_i1	#N/A	-1.36814	-0.87059	.
c44873_g1_i1	#N/A	-2.41382	-0.871278	LAC4_ARATH
c97719_g1_i1	#N/A	-0.814384	-0.876166	IKU2_ARATH
c94916_g1_i1	#N/A	1.07857	-0.876608	MCMBP_ARATH
c89299_g1_i4	#N/A	0.737963	-0.876834	CUT1D_ARATH
c99629_g2_i8	#N/A	-1.63093	-0.877316	RLP12_ARATH
c87483_g4_i1	#N/A	-0.913703	-0.878999	.
c90485_g2_i1	#N/A	0.79448	-0.88063	LHWL1_ARATH
c94859_g1_i3	#N/A	-1.85814	-0.882254	PER4_VITVI
c97611_g3_i3	#N/A	-1.02182	-0.8854	Y3475_ARATH
c99629_g2_i7	#N/A	-1.53309	-0.889368	RLP12_ARATH
c99629_g2_i1	#N/A	-1.70827	-0.893624	RLP12_ARATH
c86801_g1_i1	#N/A	1.15968	-0.895549	YPQ3_YEAST
c75023_g1_i1	#N/A	-2.35646	-0.923401	.
c90296_g1_i2	#N/A	-5.06964	-0.92576	ATHB7_ARATH
c99651_g2_i4	#N/A	-2.22919	-0.929104	.
c94859_g1_i1	#N/A	-1.80873	-0.933396	PER4_VITVI
c97569_g3_i1	#N/A	-2.15854	-0.935508	RHIE_DICD3
c70294_g1_i1	#N/A	-4.79075	-0.943723	OCS1_MAIZE
c91764_g1_i1	#N/A	-1.52828	-0.949381	WRK26_ARATH
c86801_g1_i2	#N/A	1.93998	-0.959371	YPQ3_YEAST
c73689_g1_i1	#N/A	-1.5366	-0.97327	.
c100183_g3_i3	#N/A	-1.05318	-0.973553	EXS_ARATH
c91861_g3_i2	#N/A	1.59292	-0.979135	.
c93674_g1_i2	#N/A	-1.94706	-0.979428	C71A1_PERAE
c64224_g1_i1	#N/A	-1.6458	-0.983704	.
c94268_g1_i1	#N/A	1.06716	-0.991839	MCM6_ARATH
c97742_g1_i1	#N/A	1.06217	-0.995357	DPOA2_HUMAN
c68615_g1_i1	#N/A	-1.30324	-0.997702	COR2_PAPSO
c92838_g2_i5	#N/A	0.78741	-1.01038	.
c99651_g2_i1	#N/A	-2.27564	-1.01084	.
c85207_g2_i3	#N/A	1.06993	-1.01132	PCNA2_DAUCA
c89296_g1_i2	#N/A	-1.91465	-1.0125	RLP12_ARATH
c84024_g4_i1	#N/A	-1.03087	-1.01359	.
c81649_g2_i1	#N/A	-0.714142	-1.0193	GSTF9_ARATH
c99499_g3_i1	#N/A	-1.68127	-1.02531	RLP12_ARATH
c92294_g1_i1	#N/A	-1.73247	-1.03136	GDL31_ARATH
c57875_g1_i2	#N/A	-4.06726	-1.03269	LAC22_ORYSJ
c66978_g1_i2	#N/A	-1.30635	-1.05438	SODC2_ARATH
c96786_g1_i1	#N/A	-2.11907	-1.05611	PTR14_ARATH
c86137_g1_i1	#N/A	-1.44688	-1.05963	BBX32_ARATH
c99637_g2_i3	#N/A	-1.66913	-1.06866	.
c91764_g2_i1	#N/A	-2.05534	-1.09314	WRK33_ARATH
c87959_g5_i6	#N/A	1.18535	-1.10519	PSF3_PHANO
c81538_g3_i2	#N/A	-0.946401	-1.10806	PRU1_PRUAR
c80726_g3_i2	#N/A	-0.691767	-1.11704	.
c80869_g4_i2	#N/A	-1.95079	-1.1303	ABAH4_ARATH
c89719_g1_i2	#N/A	-1.43476	-1.13451	ACCH1_ARATH
c81790_g2_i1	#N/A	-3.10195	-1.14135	NAC29_ARATH
c95736_g1_i16	#N/A	-1.65651	-1.14251	Y5248_ARATH
c81790_g2_i2	#N/A	-2.83138	-1.14369	NAC29_ARATH
c90613_g2_i1	#N/A	-1.25496	-1.15193	DIR5_ARATH
c79244_g1_i1	#N/A	-1.75781	-1.21887	GST23_MAIZE
c96667_g1_i1	#N/A	-0.815284	-1.23117	E70A1_ARATH
c89534_g1_i2	#N/A	-4.60894	-1.27982	ACCH1_ARATH
c83919_g1_i1	#N/A	0.946766	-1.32407	KITH_ORYSJ
c69262_g1_i1	#N/A	-1.63083	-1.33314	AB3C_ARATH
c94916_g1_i3	#N/A	1.03377	-1.33676	MCMBP_ARATH
c88975_g4_i5	#N/A	2.77004	-1.33826	TRA1_MAIZE
c2959_g1_i1	#N/A	-6.84958	-1.33866	CSLG3_ARATH
c88975_g4_i4	#N/A	2.9668	-1.35658	TRA1_MAIZE
c88904_g2_i2	#N/A	-0.61325	-1.36271	ML328_ARATH
c99512_g1_i1	#N/A	-0.881991	-1.37523	KPRO_MAIZE
c92916_g10_i2	#N/A	3.20445	-1.38217	TRA1_MAIZE
c86594_g1_i1	#N/A	-4.71614	-1.39671	.
c74505_g1_i1	#N/A	-1.63281	-1.40297	.
c94146_g2_i1	#N/A	-0.836745	-1.41349	.
c72977_g1_i1	#N/A	-2.00517	-1.42448	4CLL7_ARATH
c82054_g1_i2	#N/A	1.75971	-1.42563	PUB33_ARATH
c60130_g2_i1	#N/A	-2.21939	-1.42938	BCB1_ARATH
c82502_g6_i1	#N/A	-0.913042	-1.45273	.
c53343_g1_i1	#N/A	-3.43131	-1.4568	ATL41_ARATH
c80818_g1_i1	#N/A	1.49958	-1.47117	HDT1_SOYBN
c88975_g4_i1	#N/A	3.24738	-1.48451	TRA1_MAIZE
c65549_g1_i1	#N/A	-2.73525	-1.48623	TMN7_ARATH
c92657_g1_i2	#N/A	-2.38839	-1.49408	.
c93875_g1_i4	#N/A	-1.06392	-1.49814	DIOX3_PAPSO
c99693_g2_i1	#N/A	0.892752	-1.51022	EXO_ARATH
c89534_g1_i1	#N/A	-4.27922	-1.52019	ACH11_ARATH
c83638_g2_i1	#N/A	0.947797	-1.532	XTH33_ARATH
c68923_g1_i1	#N/A	-2.36344	-1.53702	M3K2_ARATH
c92657_g1_i3	#N/A	-2.3976	-1.54508	.
c91316_g1_i1	#N/A	-0.972581	-1.56065	CHIA_BOVIN
c87625_g3_i1	#N/A	-1.45594	-1.57254	AGP16_ARATH
c98605_g2_i6	#N/A	-1.69198	-1.61114	.
c91695_g3_i1	#N/A	-1.6518	-1.61797	C76C2_ARATH
c81816_g1_i1	#N/A	-5.52987	-1.63221	.
c89729_g2_i1	#N/A	-0.946942	-1.65307	CHIT2_TULBA
c90814_g3_i2	#N/A	1.08665	-1.67224	.
c97007_g1_i1	#N/A	-2.14786	-1.68704	B561J_ARATH
c84496_g8_i3	#N/A	1.29754	-1.69948	.
c91836_g1_i1	#N/A	1.64314	-1.71899	PRMA_BURCC
c79713_g1_i1	#N/A	-1.57295	-1.7659	CML45_ARATH
c85245_g2_i1	#N/A	-1.44502	-1.7839	BSP_BOSSE
c8721_g1_i1	#N/A	-2.06055	-1.79722	.
c80130_g1_i3	#N/A	-1.61705	-1.79872	PR06_SOLLC
c88346_g2_i3	#N/A	-0.888187	-1.83587	.
c86578_g2_i1	#N/A	-1.01981	-1.83969	NAC2_ARATH
c88211_g1_i2	#N/A	-1.6117	-1.85245	C7A52_PANGI
c80130_g1_i2	#N/A	-0.804609	-1.86343	PR04_SOLLC
c85245_g2_i2	#N/A	-1.34123	-1.87761	BSP_BOSSE
c87573_g3_i1	#N/A	-1.92838	-1.8845	C71A9_SOYBN
c90057_g1_i1	#N/A	-3.28423	-1.89069	BGAL_MALDO
c88975_g4_i6	#N/A	3.14232	-1.89704	TRA1_MAIZE
c88918_g1_i1	#N/A	-2.2574	-1.91425	U73C3_ARATH
c83078_g3_i1	#N/A	-2.60725	-1.92436	C7A52_PANGI
c93928_g1_i1	#N/A	-2.2496	-1.95792	.
c87974_g1_i6	#N/A	-1.97018	-1.98974	.
c78113_g1_i1	#N/A	-1.58967	-2.0458	WRK26_ARATH
c81511_g1_i1	#N/A	-1.50503	-2.04779	.
c94063_g1_i3	#N/A	1.36552	-2.0925	S38A3_MOUSE
c99461_g1_i3	#N/A	-1.5385	-2.09835	PDR2_NICPL
c91775_g1_i4	#N/A	-1.19581	-2.14265	CHI1_ORYSJ
c87643_g2_i1	#N/A	-1.81512	-2.15594	.
c97057_g1_i1	#N/A	-1.71455	-2.1598	CHI6_ORYSJ
c97057_g1_i3	#N/A	-1.88362	-2.19749	CHI4_PHAVU
c93439_g1_i4	#N/A	1.18067	-2.20907	AKRC9_ARATH
c70711_g1_i1	#N/A	-1.32166	-2.24327	GSTX1_TOBAC
c88918_g1_i2	#N/A	-1.81389	-2.25974	U73C3_ARATH
c97016_g1_i3	#N/A	-1.99636	-2.27285	UGT8_CATRO
c99183_g3_i6	#N/A	-1.0651	-2.30732	.
c93439_g1_i2	#N/A	1.08445	-2.31057	AKRC9_ARATH
c63145_g1_i1	#N/A	-1.45507	-2.31114	.
c79014_g1_i1	#N/A	-2.21624	-2.31218	BSP_BOSSE
c87826_g2_i1	#N/A	-1.26247	-2.36602	TI10A_ARATH
c91775_g1_i5	#N/A	-1.06028	-2.39819	CHI2_TOBAC
c94266_g1_i2	#N/A	-1.56251	-2.40391	FB253_ARATH
c77954_g2_i1	#N/A	-4.55688	-2.44419	WRK40_ARATH
c98889_g4_i4	#N/A	-2.40625	-2.46493	UGT2_GARJA
c97057_g1_i2	#N/A	-1.76397	-2.58758	CHI4_PHAVU
c91775_g1_i3	#N/A	-1.97343	-2.58947	CHI3_TOBAC
c82435_g1_i2	#N/A	-1.83068	-2.60388	SERK1_ARATH
c84796_g1_i3	#N/A	-1.38797	-2.63023	ERF2_NICSY
c86769_g3_i1	#N/A	-1.48948	-2.63467	.
c75073_g1_i1	#N/A	-1.31253	-2.65199	SIB1_ARATH
c86804_g6_i1	#N/A	-0.864045	-2.693	APX2_ORYSJ
c56271_g1_i1	#N/A	-2.15966	-2.70299	LHTL8_ARATH
c93334_g8_i4	#N/A	-1.66833	-2.74558	.
c24182_g1_i1	#N/A	-1.81902	-2.77092	AMYA_VIGMU
c84170_g1_i1	#N/A	-2.01082	-2.81413	NPK1_TOBAC
c84480_g1_i2	#N/A	-1.71415	-2.83792	SILD_FORIN
c82936_g1_i2	#N/A	-1.90799	-2.94774	NIP1_ARATH
c82435_g1_i1	#N/A	-1.47942	-2.9572	SERK1_ARATH
c91134_g1_i10	#N/A	-1.49699	-2.98155	GUB_NICPL
c81333_g1_i1	#N/A	-1.65929	-3.24107	OS35_SOLCO
c88585_g1_i1	#N/A	-1.06744	-3.37163	COB23_ARATH
c77954_g1_i1	#N/A	-3.65517	-3.40542	WRK40_ARATH
c40836_g1_i1	#N/A	-2.58459	-3.42126	PRX2B_ARATH
c89032_g1_i2	#N/A	-2.78291	-3.42484	UGT2_GARJA
c82696_g1_i1	#N/A	-1.78884	-3.46824	CHI4_PHAVU
c69341_g1_i1	#N/A	-2.35347	-3.49659	.
c56271_g1_i2	#N/A	-2.0323	-3.50353	.
c71938_g2_i1	#N/A	-3.06277	-3.52324	WRK57_ARATH
c67060_g1_i1	#N/A	-1.94759	-3.56875	PER15_IPOBA
c87572_g1_i1	#N/A	-1.3995	-3.61213	Y8948_DICDI
c74841_g1_i2	#N/A	-0.91201	-3.64995	Y3264_ARATH
c12669_g1_i1	#N/A	-2.79766	-3.65972	PTI5_SOLLC
c94266_g1_i1	#N/A	-2.05938	-3.66879	FB253_ARATH
c91134_g1_i5	#N/A	-1.27721	-3.68947	E13B_VITVI
c81587_g1_i1	#N/A	-2.07891	-3.70391	GLUA2_ORYSJ
c24182_g1_i2	#N/A	-1.99293	-3.93556	AMYA_VIGMU
c98208_g3_i1	#N/A	-1.32149	-4.02021	P6H_PAPSO
c93351_g1_i2	#N/A	-3.28217	-4.16725	.
c75529_g1_i2	#N/A	-1.72627	-4.1752	.
c94812_g3_i1	#N/A	-1.5891	-4.24913	ERF92_ARATH
c94266_g1_i3	#N/A	-3.61114	-4.89379	.
c89960_g1_i2	#N/A	-0.899559	-5.29738	PRPX_HORVU
c18483_g1_i1	#N/A	-2.9704	-5.37186	.
c89032_g1_i3	#N/A	-4.054	-8.74442	UGT2_GARJA
c85756_g1_i1	5.02659	3.98533	#N/A	GSTFC_ARATH
c81969_g1_i1	4.46261	4.07159	#N/A	.
c86370_g3_i1	3.45803	3.28039	#N/A	.
c90644_g3_i9	3.10646	2.54414	#N/A	KGLT_PETHY
c90644_g3_i6	2.9496	2.80286	#N/A	KGLT_PETHY
c90644_g3_i5	2.94767	2.41159	#N/A	KGLT_PETHY
c90644_g3_i8	2.74056	2.58036	#N/A	KGLT_PETHY
c86370_g7_i2	2.5921	2.46736	#N/A	KGLT_PETHY
c90644_g3_i1	2.57046	2.27471	#N/A	KGLT_PETHY
c90644_g3_i2	2.50647	2.0402	#N/A	KGLT_PETHY
c96345_g2_i2	2.05136	2.3128	#N/A	CHX15_ARATH
c80777_g1_i1	1.87764	1.44726	#N/A	GDL15_ARATH
c60894_g2_i1	1.85384	1.67672	#N/A	.
c79540_g1_i2	1.75407	1.38829	#N/A	MY113_ARATH
c83042_g1_i1	1.59087	1.38976	#N/A	21KD_DAUCA
c98559_g1_i4	1.55695	1.3942	#N/A	MATE1_ARATH
c86822_g1_i1	1.55683	-1.38997	#N/A	LEC_PARPC
c79540_g1_i4	1.48468	0.905449	#N/A	MY113_ARATH
c79540_g1_i1	1.46807	1.29248	#N/A	.
c91690_g1_i6	1.39364	1.31711	#N/A	APK2B_ARATH
c70161_g1_i2	1.39236	-1.46337	#N/A	WLIM1_ARATH
c87690_g1_i1	1.37957	1.20366	#N/A	RBPD_NOSS1
c94741_g2_i4	1.34886	0.871097	#N/A	SDI2_ARATH
c92142_g1_i2	1.34213	1.34765	#N/A	GUAA_AQUAE
c83588_g1_i1	1.26488	1.27458	#N/A	.
c92708_g3_i4	1.21243	0.989619	#N/A	Y1725_ARATH
c88728_g3_i2	1.15525	-1.80908	#N/A	.
c86955_g1_i1	1.15217	1.39416	#N/A	AMS_ARATH
c92313_g2_i1	1.06245	0.671453	#N/A	.
c87542_g2_i1	1.04428	1.24965	#N/A	.
c87875_g1_i1	1.03194	0.897307	#N/A	.
c95218_g1_i2	1.00826	1.32585	#N/A	.
c78629_g1_i2	0.979002	-1.48428	#N/A	.
c92142_g1_i1	0.978324	1.05297	#N/A	GUAA_AQUAE
c78629_g1_i1	0.956379	-1.52872	#N/A	.
c88688_g1_i1	0.889993	1.19672	#N/A	KIWEL_ACTDE
c96995_g1_i6	0.879632	0.973471	#N/A	.
c83245_g3_i1	0.87097	1.06931	#N/A	CVIF2_ARATH
c68213_g1_i1	0.859115	0.909068	#N/A	.
c98138_g1_i1	0.829575	0.691077	#N/A	U83A1_ARATH
c92086_g2_i1	0.822856	-1.15502	#N/A	.
c98195_g2_i1	0.81774	0.967762	#N/A	CCA21_ORYSJ
c81438_g1_i2	0.78058	0.780614	#N/A	FB302_ARATH
c93113_g2_i1	0.74412	1.26711	#N/A	.
c93113_g2_i2	0.728866	1.20132	#N/A	.
c90149_g4_i2	0.717556	0.902756	#N/A	ASPL1_ARATH
c90149_g4_i1	0.650983	0.839956	#N/A	ASPL1_ARATH
c85481_g1_i2	0.647498	0.717363	#N/A	FQRL1_ARATH
c86887_g5_i1	-0.671348	-0.795536	#N/A	.
c69753_g1_i1	-0.694272	-1.09259	#N/A	.
c84062_g1_i1	-0.69826	-1.04196	#N/A	PIP27_MAIZE
c93723_g1_i1	-0.709123	-0.707326	#N/A	.
c95392_g1_i2	-0.726964	-0.811049	#N/A	U80A2_ARATH
c69753_g1_i3	-0.738123	-1.21299	#N/A	.
c84062_g1_i2	-0.757672	-0.862111	#N/A	PIP27_MAIZE
c95712_g2_i1	-0.792948	-0.733885	#N/A	ATL72_ARATH
c99218_g1_i4	-0.81281	-1.12431	#N/A	NUDT8_ARATH
c99171_g4_i6	-0.814295	-0.984066	#N/A	C76A2_SOLME
c99171_g4_i4	-0.826222	-1.0194	#N/A	.
c97410_g2_i3	-0.834017	-2.04631	#N/A	ABIL3_ARATH
c99120_g2_i2	-0.841273	-1.47365	#N/A	.
c99171_g4_i1	-0.850034	-1.0792	#N/A	C76A2_SOLME
c99099_g1_i5	-0.857736	-1.16449	#N/A	FLS2_ARATH
c83210_g3_i2	-0.867589	-0.942154	#N/A	.
c97705_g1_i2	-0.896561	-0.750401	#N/A	HIR1_ARATH
c86768_g3_i1	-0.900714	-1.10479	#N/A	AFP1_ARATH
c90374_g2_i1	-0.907555	-1.7876	#N/A	AX10A_SOYBN
c99171_g4_i5	-0.909649	-1.24106	#N/A	AB22G_ARATH
c94596_g2_i2	-0.916569	-1.06983	#N/A	UFC_ARATH
c99171_g4_i3	-0.941635	-1.12027	#N/A	AB22G_ARATH
c83936_g2_i3	-0.961946	-1.43662	#N/A	.
c88105_g1_i2	-0.96605	-2.50426	#N/A	LEA29_GOSHI
c93939_g2_i1	-0.973495	-1.14504	#N/A	PCKA_ARATH
c93373_g1_i2	-0.997338	-0.79582	#N/A	SCP25_ARATH
c92867_g2_i4	-1.00832	-1.14782	#N/A	.
c98826_g3_i1	-1.06383	-1.46944	#N/A	Y1839_ARATH
c92549_g2_i1	-1.0764	-1.46716	#N/A	.
c81543_g2_i1	-1.07816	-0.777195	#N/A	AB13B_ARATH
c81543_g2_i3	-1.09435	-0.897754	#N/A	AB13B_ARATH
c91085_g2_i3	-1.11993	-0.995879	#N/A	PDF2_ARATH
c99969_g2_i3	-1.13167	-1.03735	#N/A	Y4729_ARATH
c41225_g1_i1	-1.14473	-0.979713	#N/A	.
c82603_g6_i1	-1.21088	-1.01967	#N/A	GLUT1_ARATH
c92549_g2_i2	-1.22451	-1.17025	#N/A	.
c90682_g4_i1	-1.22853	-1.41687	#N/A	CRK6_ARATH
c76073_g1_i1	-1.24119	-1.75822	#N/A	LEAD3_DAUCA
c83048_g1_i6	-1.2592	-2.86533	#N/A	EXS_ARATH
c93939_g1_i3	-1.26247	-2.43921	#N/A	.
c80079_g2_i1	-1.26721	-1.43873	#N/A	Y1561_ARATH
c94302_g1_i1	-1.27631	-0.893351	#N/A	TMM_ARATH
c71046_g1_i1	-1.2805	-1.06554	#N/A	.
c99336_g3_i2	-1.28204	-1.1044	#N/A	HPXO_KLEP7
c76073_g1_i2	-1.28273	-1.77517	#N/A	LEAD3_DAUCA
c86768_g2_i1	-1.31798	-1.90082	#N/A	.
c83137_g7_i1	-1.32247	-0.85945	#N/A	M810_ARATH
c88313_g2_i1	-1.36996	-2.58397	#N/A	ABAH1_ARATH
c72886_g1_i2	-1.37262	-1.9033	#N/A	.
c95953_g1_i2	-1.37343	-3.67747	#N/A	P2C24_ARATH
c87560_g5_i4	-1.39375	-1.4936	#N/A	.
c89475_g1_i1	-1.43645	-1.20038	#N/A	.
c75124_g1_i1	-1.45706	-1.16175	#N/A	MUTE_ARATH
c82665_g1_i3	-1.46735	-1.19242	#N/A	.
c81346_g2_i1	-1.46857	-0.868187	#N/A	.
c85598_g5_i2	-1.50197	-1.01795	#N/A	FATA2_ARATH
c92704_g6_i2	-1.55466	-2.09275	#N/A	PRR95_ORYSJ
c97073_g4_i1	-1.59108	-1.89035	#N/A	PXL1_ARATH
c66214_g1_i1	-1.59138	-1.81687	#N/A	DNJB5_BOVIN
c83048_g1_i3	-1.59376	-2.19426	#N/A	.
c74899_g1_i1	-1.67205	-1.44893	#N/A	.
c99554_g1_i1	-1.675	-1.21387	#N/A	.
c95953_g1_i1	-1.7099	-4.4841	#N/A	P2C03_ARATH
c89279_g1_i2	-1.74769	-1.29228	#N/A	.
c53646_g1_i1	-1.7669	-1.77175	#N/A	LHTL8_ARATH
c92704_g6_i1	-1.78907	-2.22919	#N/A	APRR5_ARATH
c89792_g2_i2	-1.80505	-1.87583	#N/A	.
c98605_g2_i7	-1.81202	-1.57525	#N/A	.
c97866_g6_i1	-1.8299	-0.972994	#N/A	.
c86396_g3_i1	-1.85611	-2.41382	#N/A	.
c91318_g1_i2	-1.86627	-1.15836	#N/A	RLP12_ARATH
c87920_g10_i1	-1.88488	-1.11352	#N/A	.
c87746_g3_i2	-1.90213	-1.8863	#N/A	.
c93834_g1_i1	-1.91041	-1.42105	#N/A	.
c99309_g1_i1	-1.94016	-1.06855	#N/A	.
c90296_g1_i3	-1.94078	-6.13421	#N/A	ATHB7_ARATH
c92228_g1_i1	-1.96733	-2.53137	#N/A	.
c90627_g8_i2	-2.00707	-1.88899	#N/A	RLP12_ARATH
c82272_g1_i1	-2.04364	-9.50136	#N/A	GOLS2_SOLLC
c82404_g1_i1	-2.11181	-4.76609	#N/A	.
c94107_g4_i1	-2.19904	-2.35141	#N/A	SOC1_ARATH
c97324_g1_i1	-2.26661	-5.23592	#N/A	XERO1_ARATH
c95002_g2_i5	-2.27769	-2.2945	#N/A	.
c92777_g3_i3	-2.3411	-1.54896	#N/A	.
c47422_g1_i1	-2.35713	-3.63563	#N/A	.
c94588_g1_i2	-2.3576	-2.78586	#N/A	.
c66974_g3_i1	-2.38503	-3.44805	#N/A	GALUR_FRAAN
c100210_g1_i2	-2.39122	-3.01939	#N/A	Y1571_ARATH
c93646_g3_i1	-2.41783	-1.57925	#N/A	.
c100125_g1_i5	-2.54762	-1.32008	#N/A	Y3804_ARATH
c72886_g1_i1	-2.58345	-1.5215	#N/A	.
c89567_g1_i1	-2.59737	-2.52991	#N/A	FK126_ARATH
c90677_g2_i4	-2.89438	-1.57258	#N/A	Y3720_ARATH
c74195_g2_i1	-3.02271	-2.4149	#N/A	.
c89508_g1_i2	-3.33349	-1.68014	#N/A	AI5L5_ARATH
c85477_g1_i1	-3.39449	1.80565	#N/A	.
c99309_g4_i1	-3.58765	-1.57354	#N/A	.
c72374_g1_i1	-3.9888	-3.18821	#N/A	.
c30184_g1_i1	-4.01726	-7.4457	#N/A	.
c67680_g1_i1	-4.11846	-3.41862	#N/A	ASR3_SOLLC
c74481_g1_i1	-4.192	-6.75422	#N/A	.
c21522_g1_i1	-6.47474	-4.11738	#N/A	.
c94107_g3_i3	-6.47474	-6.54223	#N/A	.
c68604_g1_i1	-7.07325	-7.141	#N/A	EF1A1_DROME
c120832_g1_i1	-8.49101	-4.7405	#N/A	.
c82396_g1_i1	#N/A	7.75045	#N/A	STAD_RICCO
c62743_g2_i1	#N/A	6.53551	#N/A	.
c79461_g2_i1	#N/A	6.53551	#N/A	KASC1_ARATH
c89762_g1_i1	#N/A	5.01438	#N/A	.
c81896_g3_i1	#N/A	4.86341	#N/A	.
c92916_g3_i1	#N/A	4.74885	#N/A	.
c85756_g1_i2	#N/A	4.5556	#N/A	.
c42666_g1_i3	#N/A	4.5556	#N/A	.
c98110_g3_i1	#N/A	4.43644	#N/A	.
c66319_g1_i1	#N/A	4.07888	#N/A	.
c42666_g1_i1	#N/A	3.54522	#N/A	.
c85812_g2_i2	#N/A	3.49975	#N/A	RK16_ILLOL
c81631_g2_i1	#N/A	3.40426	#N/A	CCR2_ARATH
c92916_g7_i1	#N/A	3.34579	#N/A	.
c8755_g1_i1	#N/A	3.19194	#N/A	HPR3_ARATH
c46463_g1_i1	#N/A	3.103	#N/A	.
c78285_g1_i1	#N/A	3.10278	#N/A	.
c87940_g4_i2	#N/A	2.90098	#N/A	BH096_ARATH
c74343_g1_i1	#N/A	2.66256	#N/A	HBP1A_WHEAT
c95930_g1_i3	#N/A	2.64226	#N/A	.
c94100_g5_i1	#N/A	2.64025	#N/A	AROF_SOLTU
c96708_g2_i2	#N/A	2.53156	#N/A	.
c95930_g1_i5	#N/A	2.4709	#N/A	.
c90814_g3_i3	#N/A	2.46651	#N/A	.
c97516_g1_i5	#N/A	2.34585	#N/A	FDL14_ARATH
c94775_g2_i1	#N/A	2.24697	#N/A	.
c98501_g1_i1	#N/A	2.1934	#N/A	.
c86806_g3_i1	#N/A	2.18847	#N/A	TM205_MOUSE
c96620_g1_i2	#N/A	2.16781	#N/A	.
c67837_g1_i1	#N/A	2.14087	#N/A	.
c85873_g1_i3	#N/A	2.12354	#N/A	.
c88975_g4_i3	#N/A	2.10634	#N/A	TRA1_MAIZE
c91861_g3_i1	#N/A	2.09408	#N/A	.
c86056_g1_i1	#N/A	2.09323	#N/A	.
c90882_g2_i2	#N/A	2.08416	#N/A	.
c80983_g1_i2	#N/A	2.08328	#N/A	FB336_ARATH
c95218_g1_i1	#N/A	2.06118	#N/A	.
c58035_g1_i1	#N/A	2.05839	#N/A	SWT12_ARATH
c86559_g1_i1	#N/A	1.9944	#N/A	P2B15_ARATH
c77546_g1_i5	#N/A	1.99039	#N/A	.
c99159_g2_i6	#N/A	1.98156	#N/A	RQSIM_ARATH
c67837_g1_i2	#N/A	1.95463	#N/A	.
c96177_g6_i2	#N/A	1.88666	#N/A	NAS_SOLLC
c79414_g2_i1	#N/A	1.88589	#N/A	IDD3_ARATH
c86056_g1_i2	#N/A	1.88202	#N/A	.
c141440_g1_i1	#N/A	1.82246	#N/A	.
c96300_g2_i5	#N/A	1.82112	#N/A	PAXI1_HUMAN
c133416_g1_i1	#N/A	1.82037	#N/A	.
c84486_g1_i1	#N/A	1.80531	#N/A	LRP1_ARATH
c89868_g8_i5	#N/A	1.78013	#N/A	.
c99159_g2_i8	#N/A	1.73588	#N/A	RQSIM_ARATH
c96300_g2_i2	#N/A	1.72917	#N/A	PAXI1_HUMAN
c91096_g7_i1	#N/A	1.70413	#N/A	.
c80525_g3_i1	#N/A	1.67689	#N/A	.
c78362_g2_i1	#N/A	1.61315	#N/A	SCC13_ARATH
c98897_g1_i5	#N/A	1.60778	#N/A	HMA5_ARATH
c98902_g2_i1	#N/A	1.58105	#N/A	PPCE_HUMAN
c92609_g2_i1	#N/A	1.57998	#N/A	AGLU_SPIOL
c75689_g1_i1	#N/A	1.51262	#N/A	.
c74584_g1_i1	#N/A	1.47922	#N/A	.
c92609_g4_i2	#N/A	1.46974	#N/A	AGLU_SPIOL
c80508_g1_i1	#N/A	1.46376	#N/A	RG1_RAUSE
c85450_g2_i3	#N/A	1.45715	#N/A	.
c63849_g1_i1	#N/A	1.43573	#N/A	.
c88023_g1_i1	#N/A	1.43543	#N/A	GSTF_HYOMU
c89191_g1_i1	#N/A	1.37615	#N/A	CDC6_MOUSE
c88688_g1_i2	#N/A	1.36707	#N/A	KIWEL_ACTDE
c89607_g2_i1	#N/A	1.36581	#N/A	GAT15_ARATH
c93002_g7_i2	#N/A	1.35455	#N/A	.
c97339_g3_i3	#N/A	1.34764	#N/A	RPP29_MOUSE
c79453_g1_i1	#N/A	1.3405	#N/A	GLB3_ARATH
c71503_g1_i1	#N/A	1.29601	#N/A	.
c78035_g1_i1	#N/A	1.28209	#N/A	.
c85927_g2_i1	#N/A	1.25963	#N/A	CDC18_SCHPO
c94070_g1_i4	#N/A	1.2411	#N/A	RHDF1_DANRE
c97621_g5_i4	#N/A	1.23795	#N/A	EXL3_ARATH
c98916_g3_i2	#N/A	1.21761	#N/A	.
c77780_g1_i2	#N/A	1.18074	#N/A	WEE1_ARATH
c87046_g1_i1	#N/A	1.17095	#N/A	IRT3_ARATH
c95904_g3_i1	#N/A	1.16269	#N/A	.
c86040_g1_i3	#N/A	1.14191	#N/A	SODF3_ARATH
c89345_g4_i2	#N/A	1.13868	#N/A	FAH1_ARATH
c98916_g3_i3	#N/A	1.1373	#N/A	.
c87046_g1_i3	#N/A	1.1297	#N/A	ZIP4_ARATH
c84293_g2_i1	#N/A	1.12607	#N/A	NSE4A_ARATH
c93015_g1_i7	#N/A	1.09224	#N/A	.
c90948_g1_i3	#N/A	1.09183	#N/A	.
c100202_g3_i6	#N/A	1.07244	#N/A	FB187_ARATH
c87046_g1_i2	#N/A	1.06973	#N/A	IRT3_ARATH
c91462_g2_i4	#N/A	1.06916	#N/A	EX53_AQUAE
c84879_g1_i1	#N/A	1.04105	#N/A	Y4294_ORYSJ
c86040_g1_i2	#N/A	1.01642	#N/A	SODF3_ARATH
c90948_g1_i1	#N/A	0.996033	#N/A	BSPA_POPDE
c91411_g2_i1	#N/A	0.994564	#N/A	ROC2_NICSY
c97044_g2_i1	#N/A	0.991367	#N/A	BRCA1_ARATH
c93113_g2_i3	#N/A	0.983651	#N/A	.
c87702_g2_i1	#N/A	0.973462	#N/A	PEXLP_TOBAC
c85437_g7_i2	#N/A	0.958059	#N/A	SLD5_MOUSE
c92388_g5_i2	#N/A	0.949749	#N/A	.
c85909_g1_i2	#N/A	0.948092	#N/A	PP334_ARATH
c91462_g2_i2	#N/A	0.944158	#N/A	EX53_AQUAE
c94440_g1_i2	#N/A	0.927222	#N/A	.
c97820_g1_i8	#N/A	0.922789	#N/A	.
c86650_g3_i1	#N/A	0.920681	#N/A	GRPE_PROM4
c86087_g2_i1	#N/A	0.916257	#N/A	AB11I_ARATH
c85144_g1_i1	#N/A	0.916097	#N/A	.
c99228_g1_i5	#N/A	0.906118	#N/A	MCM31_MAIZE
c84507_g3_i2	#N/A	0.885859	#N/A	PCNB_HAEIN
c91963_g1_i1	#N/A	0.882226	#N/A	FAS2_ARATH
c93928_g1_i2	#N/A	0.881918	#N/A	.
c99228_g1_i3	#N/A	0.877625	#N/A	MCM31_MAIZE
c76499_g1_i1	#N/A	0.873201	#N/A	AB19A_PRUPE
c82660_g1_i1	#N/A	0.870146	#N/A	NSE2_ARATH
c92642_g6_i3	#N/A	0.84823	#N/A	PUR7_ARATH
c98195_g2_i2	#N/A	0.848161	#N/A	CCA21_ARATH
c81438_g1_i3	#N/A	0.84794	#N/A	FB302_ARATH
c80125_g1_i3	#N/A	0.845375	#N/A	HS154_ARATH
c81747_g2_i2	#N/A	0.841225	#N/A	Y3514_ARATH
c97146_g1_i1	#N/A	0.838432	#N/A	ASOL_BRANA
c73327_g1_i1	#N/A	0.827949	#N/A	.
c81747_g2_i1	#N/A	0.826183	#N/A	Y3514_ARATH
c78238_g1_i1	#N/A	0.822468	#N/A	.
c97583_g4_i1	#N/A	0.821597	#N/A	Y5738_ARATH
c89412_g3_i4	#N/A	0.81767	#N/A	TRMH_AQUAE
c78217_g2_i1	#N/A	0.814968	#N/A	RR13_ARATH
c98195_g2_i3	#N/A	0.810157	#N/A	CCA21_ARATH
c85655_g1_i4	#N/A	0.809102	#N/A	.
c98026_g2_i3	#N/A	0.803043	#N/A	U082_ARATH
c96790_g4_i1	#N/A	0.798531	#N/A	.
c97572_g2_i1	#N/A	0.793054	#N/A	.
c88811_g1_i1	#N/A	0.784906	#N/A	UBP12_ARATH
c81438_g1_i1	#N/A	0.776726	#N/A	FB302_ARATH
c95030_g2_i1	#N/A	0.774584	#N/A	RECA3_ARATH
c85087_g1_i1	#N/A	0.773279	#N/A	.
c88738_g4_i1	#N/A	0.75912	#N/A	ICR3_ARATH
c94573_g1_i2	#N/A	0.758386	#N/A	.
c94881_g2_i2	#N/A	0.756541	#N/A	.
c86532_g2_i2	#N/A	0.711082	#N/A	.
c83330_g1_i2	#N/A	0.671402	#N/A	ASOL_BRANA
c86258_g2_i1	#N/A	0.66862	#N/A	.
c92988_g1_i1	#N/A	0.658387	#N/A	GATL7_ARATH
c92198_g1_i3	#N/A	-0.694772	#N/A	REMO_SOLTU
c92849_g2_i1	#N/A	-0.701381	#N/A	.
c92198_g1_i1	#N/A	-0.706004	#N/A	.
c93767_g1_i1	#N/A	-0.72752	#N/A	OPT9_ARATH
c86769_g1_i1	#N/A	-0.733655	#N/A	.
c93942_g4_i1	#N/A	-0.740784	#N/A	GCL1_ARATH
c92800_g1_i1	#N/A	-0.771652	#N/A	ACR6_ARATH
c82900_g1_i2	#N/A	-0.773919	#N/A	APK1A_ARATH
c79837_g1_i1	#N/A	-0.78077	#N/A	.
c95847_g2_i1	#N/A	-0.79798	#N/A	MAX2A_PETHY
c89553_g1_i2	#N/A	-0.80105	#N/A	YAI5_SCHPO
c70863_g1_i1	#N/A	-0.806011	#N/A	.
c95340_g1_i4	#N/A	-0.815632	#N/A	.
c97691_g3_i1	#N/A	-0.816324	#N/A	SSL5_ARATH
c92884_g3_i1	#N/A	-0.823618	#N/A	.
c88828_g1_i1	#N/A	-0.82953	#N/A	WRKY6_ARATH
c99806_g5_i1	#N/A	-0.842582	#N/A	AB11G_ARATH
c96158_g2_i1	#N/A	-0.848159	#N/A	.
c86621_g1_i1	#N/A	-0.851557	#N/A	.
c92884_g3_i4	#N/A	-0.852985	#N/A	UVR8_ARATH
c98469_g3_i1	#N/A	-0.854228	#N/A	Y1461_ARATH
c79837_g1_i3	#N/A	-0.854623	#N/A	.
c99806_g5_i2	#N/A	-0.855376	#N/A	AB11G_ARATH
c100134_g1_i4	#N/A	-0.860675	#N/A	CDCA7_HUMAN
c91232_g1_i2	#N/A	-0.863246	#N/A	FK126_ARATH
c85618_g3_i1	#N/A	-0.866023	#N/A	P2C37_ARATH
c87603_g1_i1	#N/A	-0.871512	#N/A	ALA8_ARATH
c98075_g5_i1	#N/A	-0.87408	#N/A	PSBR_SOLLC
c100134_g1_i6	#N/A	-0.874363	#N/A	CDCA7_HUMAN
c97468_g5_i1	#N/A	-0.891637	#N/A	ISPS_POPCN
c89070_g1_i1	#N/A	-0.898641	#N/A	H1_SOLPN
c98890_g3_i2	#N/A	-0.8989	#N/A	Y3236_ARATH
c83555_g2_i1	#N/A	-0.906744	#N/A	.
c92597_g1_i1	#N/A	-0.908627	#N/A	CER2_ARATH
c89710_g2_i1	#N/A	-0.90932	#N/A	EMB8_PICGL
c73681_g1_i1	#N/A	-0.913445	#N/A	.
c72188_g1_i1	#N/A	-0.916412	#N/A	CML7_ARATH
c98847_g3_i6	#N/A	-0.929803	#N/A	.
c99367_g4_i1	#N/A	-0.942068	#N/A	.
c97123_g2_i1	#N/A	-0.944934	#N/A	LHT1_ARATH
c92684_g3_i1	#N/A	-0.947708	#N/A	.
c99319_g2_i1	#N/A	-0.948511	#N/A	RLP12_ARATH
c98993_g2_i2	#N/A	-0.955246	#N/A	AAE5_ARATH
c88653_g1_i1	#N/A	-0.958757	#N/A	.
c90733_g2_i1	#N/A	-0.960247	#N/A	EXOL2_ARATH
c77745_g1_i1	#N/A	-0.962382	#N/A	.
c72772_g1_i1	#N/A	-0.963311	#N/A	SAPL1_MOUSE
c88774_g3_i2	#N/A	-0.96716	#N/A	.
c92979_g1_i10	#N/A	-0.974755	#N/A	.
c82917_g1_i3	#N/A	-0.974782	#N/A	GT3_ARATH
c85983_g1_i2	#N/A	-0.977248	#N/A	MFRN_DICDI
c80580_g2_i1	#N/A	-0.99237	#N/A	.
c42463_g1_i1	#N/A	-0.993957	#N/A	HSP13_SOYBN
c97096_g2_i1	#N/A	-0.995075	#N/A	NRX1_ARATH
c99969_g1_i3	#N/A	-0.996545	#N/A	B120_ARATH
c69753_g1_i2	#N/A	-0.999032	#N/A	.
c98986_g4_i3	#N/A	-1.01076	#N/A	CSLE6_ORYSJ
c89779_g1_i2	#N/A	-1.0228	#N/A	Y5614_ARATH
c88854_g1_i1	#N/A	-1.0282	#N/A	PLT5_ARATH
c88854_g1_i3	#N/A	-1.03244	#N/A	PLT5_ARATH
c79776_g1_i1	#N/A	-1.03354	#N/A	A10A5_SOYBN
c99099_g1_i4	#N/A	-1.04407	#N/A	.
c91114_g1_i3	#N/A	-1.04439	#N/A	SUC2_ARATH
c93185_g2_i6	#N/A	-1.04545	#N/A	.
c74484_g3_i2	#N/A	-1.04956	#N/A	.
c88854_g1_i2	#N/A	-1.05412	#N/A	PLT5_ARATH
c93185_g2_i8	#N/A	-1.05587	#N/A	.
c97937_g5_i1	#N/A	-1.05773	#N/A	6HN3M_PSEFL
c79608_g3_i1	#N/A	-1.07085	#N/A	.
c84410_g1_i1	#N/A	-1.07104	#N/A	NAC94_ARATH
c96279_g4_i10	#N/A	-1.07497	#N/A	ASPL1_ARATH
c98458_g4_i1	#N/A	-1.08301	#N/A	.
c93185_g2_i7	#N/A	-1.08793	#N/A	.
c97261_g3_i3	#N/A	-1.09346	#N/A	NUD25_ARATH
c74125_g2_i1	#N/A	-1.09573	#N/A	GRXS2_ARATH
c99218_g1_i5	#N/A	-1.09851	#N/A	.
c100110_g1_i1	#N/A	-1.09884	#N/A	POLX_TOBAC
c94587_g1_i1	#N/A	-1.09954	#N/A	LTI65_ARATH
c98630_g1_i4	#N/A	-1.10048	#N/A	CSLE1_ORYSJ
c86352_g2_i2	#N/A	-1.1048	#N/A	AB10C_ARATH
c84936_g1_i2	#N/A	-1.10602	#N/A	CSPL8_SOYBN
c97022_g2_i1	#N/A	-1.10638	#N/A	.
c92867_g2_i1	#N/A	-1.10957	#N/A	.
c99099_g1_i3	#N/A	-1.10964	#N/A	FLS2_ARATH
c73349_g2_i1	#N/A	-1.11242	#N/A	.
c90872_g1_i3	#N/A	-1.1161	#N/A	HT1_ARATH
c97996_g1_i2	#N/A	-1.11764	#N/A	GPDL2_ARATH
c85162_g3_i1	#N/A	-1.12066	#N/A	ASPG1_ARATH
c93612_g1_i1	#N/A	-1.12601	#N/A	SD11_ARATH
c100220_g2_i1	#N/A	-1.12834	#N/A	AB3C_ARATH
c93185_g2_i1	#N/A	-1.129	#N/A	.
c88774_g3_i4	#N/A	-1.13026	#N/A	.
c98878_g7_i3	#N/A	-1.13622	#N/A	Y3236_ARATH
c97976_g4_i4	#N/A	-1.13998	#N/A	DNJC7_DICDI
c86768_g3_i2	#N/A	-1.14036	#N/A	AFP2_ARATH
c98208_g4_i1	#N/A	-1.1421	#N/A	P6H_ESCCA
c84077_g1_i2	#N/A	-1.14851	#N/A	.
c84202_g1_i2	#N/A	-1.15348	#N/A	CFIS1_ARATH
c90812_g4_i1	#N/A	-1.16017	#N/A	CDF2_ARATH
c87165_g7_i1	#N/A	-1.16325	#N/A	.
c97976_g4_i1	#N/A	-1.17269	#N/A	PPP7L_ARATH
c92684_g3_i2	#N/A	-1.17657	#N/A	C3H20_ARATH
c95545_g1_i1	#N/A	-1.19785	#N/A	HSF30_SOLPE
c84659_g1_i1	#N/A	-1.19947	#N/A	CSPLG_POPTR
c94643_g1_i1	#N/A	-1.20494	#N/A	CHUP1_ARATH
c92071_g2_i2	#N/A	-1.20872	#N/A	.
c97973_g1_i1	#N/A	-1.21666	#N/A	AMT31_ORYSJ
c99322_g2_i6	#N/A	-1.21816	#N/A	TAF4B_ARATH
c94002_g1_i5	#N/A	-1.21913	#N/A	PXM16_ARATH
c92867_g2_i2	#N/A	-1.22375	#N/A	.
c79608_g3_i2	#N/A	-1.22675	#N/A	.
c99218_g1_i3	#N/A	-1.22711	#N/A	NUDT8_ARATH
c95454_g3_i3	#N/A	-1.22781	#N/A	.
c83982_g1_i2	#N/A	-1.23504	#N/A	RAV1_ARATH
c99099_g1_i6	#N/A	-1.24293	#N/A	GSO2_ARATH
c73658_g2_i1	#N/A	-1.24633	#N/A	PCR6_ARATH
c85098_g2_i1	#N/A	-1.2613	#N/A	WRK70_ARATH
c94246_g3_i3	#N/A	-1.26293	#N/A	UBC38_ARATH
c96045_g2_i1	#N/A	-1.266	#N/A	UFOG5_MANES
c99099_g1_i2	#N/A	-1.26664	#N/A	FLS2_ARATH
c99120_g1_i1	#N/A	-1.27464	#N/A	XERIC_ARATH
c78124_g1_i1	#N/A	-1.27844	#N/A	.
c88262_g1_i2	#N/A	-1.28218	#N/A	CSLG3_ARATH
c92071_g2_i5	#N/A	-1.29999	#N/A	.
c93185_g2_i5	#N/A	-1.30134	#N/A	.
c54669_g1_i1	#N/A	-1.32685	#N/A	F6H1_ARATH
c84702_g1_i2	#N/A	-1.33036	#N/A	EDR1_ARATH
c99157_g3_i1	#N/A	-1.33037	#N/A	Y2182_ARATH
c99099_g1_i1	#N/A	-1.33335	#N/A	FLS2_ARATH
c87753_g4_i1	#N/A	-1.33624	#N/A	.
c84642_g5_i1	#N/A	-1.34643	#N/A	.
c62927_g2_i1	#N/A	-1.35594	#N/A	.
c88390_g1_i1	#N/A	-1.3712	#N/A	.
c85538_g2_i2	#N/A	-1.37324	#N/A	PLT1_ARATH
c99499_g1_i2	#N/A	-1.37547	#N/A	RLP12_ARATH
c83936_g2_i1	#N/A	-1.37617	#N/A	.
c92071_g2_i3	#N/A	-1.38513	#N/A	.
c89177_g2_i2	#N/A	-1.39144	#N/A	12KD_FRAAN
c80237_g1_i2	#N/A	-1.41251	#N/A	PGLR_VITVI
c70954_g1_i1	#N/A	-1.42222	#N/A	WAKLO_ARATH
c97410_g2_i2	#N/A	-1.43227	#N/A	ABIL3_ARATH
c99969_g2_i2	#N/A	-1.43282	#N/A	Y4729_ARATH
c89177_g2_i1	#N/A	-1.43974	#N/A	12KD_FRAAN
c88050_g2_i1	#N/A	-1.44135	#N/A	SUD1_ARATH
c93255_g4_i5	#N/A	-1.4434	#N/A	C7A29_PANGI
c77553_g1_i3	#N/A	-1.4559	#N/A	HAK13_ORYSJ
c78893_g1_i1	#N/A	-1.45699	#N/A	C3H49_ARATH
c77007_g3_i1	#N/A	-1.4582	#N/A	Y5614_ARATH
c100210_g1_i1	#N/A	-1.46316	#N/A	.
c86969_g1_i1	#N/A	-1.46366	#N/A	SD11_ARATH
c99677_g3_i1	#N/A	-1.47905	#N/A	.
c93255_g4_i4	#N/A	-1.48803	#N/A	C7A29_PANGI
c96610_g1_i2	#N/A	-1.50088	#N/A	ARSB_DICDI
c98066_g3_i1	#N/A	-1.50633	#N/A	.
c88563_g5_i2	#N/A	-1.51564	#N/A	.
c86498_g6_i1	#N/A	-1.51996	#N/A	AB10C_ARATH
c91876_g2_i3	#N/A	-1.52778	#N/A	.
c83239_g2_i1	#N/A	-1.52835	#N/A	SABP2_TOBAC
c98889_g4_i2	#N/A	-1.53402	#N/A	UGT2_GARJA
c86373_g2_i1	#N/A	-1.53431	#N/A	IAA29_ARATH
c87177_g1_i1	#N/A	-1.53904	#N/A	.
c96610_g1_i4	#N/A	-1.54157	#N/A	ARSB_DICDI
c91108_g1_i1	#N/A	-1.54292	#N/A	PLDG1_ARATH
c70264_g1_i1	#N/A	-1.54427	#N/A	.
c100138_g2_i1	#N/A	-1.55511	#N/A	SD18_ARATH
c74600_g1_i1	#N/A	-1.56099	#N/A	NAC94_ARATH
c86741_g1_i1	#N/A	-1.56483	#N/A	.
c96045_g2_i4	#N/A	-1.57072	#N/A	UFOG5_MANES
c99869_g1_i2	#N/A	-1.57674	#N/A	FAO4A_ARATH
c92333_g3_i1	#N/A	-1.57838	#N/A	.
c87285_g2_i2	#N/A	-1.58046	#N/A	.
c77553_g1_i2	#N/A	-1.58393	#N/A	HAK13_ORYSJ
c78388_g1_i1	#N/A	-1.59828	#N/A	LEA5_CITSI
c89342_g1_i2	#N/A	-1.60246	#N/A	PCS1L_ARATH
c72339_g1_i1	#N/A	-1.60524	#N/A	.
c92466_g1_i3	#N/A	-1.6126	#N/A	DER12_MAIZE
c90266_g3_i1	#N/A	-1.61376	#N/A	.
c99969_g1_i1	#N/A	-1.61662	#N/A	Y1130_ARATH
c92512_g2_i2	#N/A	-1.61761	#N/A	.
c77553_g1_i1	#N/A	-1.62607	#N/A	HAK13_ORYSJ
c84314_g2_i1	#N/A	-1.63039	#N/A	ABAH2_ARATH
c98007_g2_i3	#N/A	-1.63609	#N/A	C76B6_CATRO
c79923_g1_i2	#N/A	-1.64479	#N/A	.
c83530_g1_i2	#N/A	-1.662	#N/A	WRK70_ARATH
c53646_g2_i1	#N/A	-1.67039	#N/A	LHTL8_ARATH
c65333_g1_i1	#N/A	-1.67708	#N/A	.
c88105_g1_i1	#N/A	-1.67708	#N/A	LEA29_GOSHI
c76273_g1_i1	#N/A	-1.68127	#N/A	AB3C_ARATH
c86498_g1_i2	#N/A	-1.68128	#N/A	.
c99869_g1_i1	#N/A	-1.68155	#N/A	FAO4A_ARATH
c88563_g5_i4	#N/A	-1.68581	#N/A	.
c100138_g2_i2	#N/A	-1.72033	#N/A	Y4729_ARATH
c74124_g1_i1	#N/A	-1.74115	#N/A	C7A22_PANGI
c91695_g3_i3	#N/A	-1.74373	#N/A	C76C2_ARATH
c87114_g1_i1	#N/A	-1.75648	#N/A	GOLS2_SOLLC
c98875_g1_i5	#N/A	-1.75901	#N/A	PEPR2_ARATH
c77453_g2_i2	#N/A	-1.77135	#N/A	.
c98142_g1_i2	#N/A	-1.78567	#N/A	Y1491_ARATH
c99210_g2_i2	#N/A	-1.82018	#N/A	.
c95898_g1_i4	#N/A	-1.82701	#N/A	.
c91692_g4_i1	#N/A	-1.82843	#N/A	QORL_ARATH
c89342_g1_i1	#N/A	-1.8307	#N/A	PCS1L_ARATH
c99267_g2_i1	#N/A	-1.83162	#N/A	VSR6_ARATH
c92466_g1_i2	#N/A	-1.83496	#N/A	DERL1_ARATH
c80130_g1_i7	#N/A	-1.84466	#N/A	PR06_SOLLC
c87477_g2_i4	#N/A	-1.84598	#N/A	PLDB1_ARATH
c80694_g1_i3	#N/A	-1.85752	#N/A	.
c98142_g1_i3	#N/A	-1.85757	#N/A	Y1491_ARATH
c73900_g1_i1	#N/A	-1.8608	#N/A	.
c96610_g1_i3	#N/A	-1.86169	#N/A	ARSB_DICDI
c95607_g3_i1	#N/A	-1.86324	#N/A	.
c69885_g1_i1	#N/A	-1.86993	#N/A	.
c100100_g3_i2	#N/A	-1.87017	#N/A	.
c79801_g1_i3	#N/A	-1.87022	#N/A	Y3475_ARATH
c75546_g2_i2	#N/A	-1.88253	#N/A	.
c97663_g3_i1	#N/A	-1.88899	#N/A	TPS8_ARATH
c98236_g2_i1	#N/A	-1.89474	#N/A	POT5_ARATH
c73507_g1_i1	#N/A	-1.90173	#N/A	.
c99176_g3_i1	#N/A	-1.90507	#N/A	.
c79213_g2_i2	#N/A	-1.90605	#N/A	.
c95879_g2_i1	#N/A	-1.91388	#N/A	.
c72110_g1_i1	#N/A	-1.91973	#N/A	.
c77381_g1_i1	#N/A	-1.92838	#N/A	.
c97998_g12_i1	#N/A	-1.92995	#N/A	.
c95736_g1_i6	#N/A	-1.93613	#N/A	Y5248_ARATH
c80130_g1_i8	#N/A	-1.94495	#N/A	PR06_SOLLC
c98875_g1_i1	#N/A	-1.94555	#N/A	RLP12_ARATH
c98142_g1_i1	#N/A	-1.9486	#N/A	.
c83206_g1_i2	#N/A	-1.95084	#N/A	.
c94237_g2_i3	#N/A	-1.95289	#N/A	.
c92212_g2_i1	#N/A	-1.95359	#N/A	.
c76876_g1_i1	#N/A	-1.95814	#N/A	.
c92466_g1_i4	#N/A	-1.9634	#N/A	DERL1_ARATH
c11926_g1_i1	#N/A	-1.9688	#N/A	.
c95354_g2_i2	#N/A	-1.9688	#N/A	CML17_ARATH
c96427_g1_i3	#N/A	-1.97018	#N/A	.
c62915_g1_i1	#N/A	-1.97486	#N/A	CXXS1_ARATH
c78552_g1_i1	#N/A	-1.98467	#N/A	.
c88050_g2_i3	#N/A	-1.99953	#N/A	SUD1_ARATH
c95454_g3_i5	#N/A	-2.00215	#N/A	.
c97410_g2_i6	#N/A	-2.00769	#N/A	ABIL3_ARATH
c29661_g1_i1	#N/A	-2.0132	#N/A	MEP1_SOYBN
c79910_g1_i1	#N/A	-2.01337	#N/A	AGD13_ARATH
c83048_g1_i11	#N/A	-2.02086	#N/A	.
c80848_g1_i2	#N/A	-2.0299	#N/A	HMGB9_ARATH
c73213_g1_i1	#N/A	-2.03575	#N/A	.
c80959_g3_i2	#N/A	-2.04256	#N/A	IGS1_PETHY
c53902_g1_i1	#N/A	-2.05644	#N/A	.
c92512_g2_i1	#N/A	-2.07959	#N/A	.
c94670_g2_i3	#N/A	-2.12285	#N/A	.
c98336_g1_i4	#N/A	-2.1447	#N/A	TPPB_ARATH
c89779_g1_i3	#N/A	-2.1447	#N/A	Y5614_ARATH
c87886_g1_i1	#N/A	-2.14915	#N/A	FAO4A_ARATH
c95898_g1_i3	#N/A	-2.15242	#N/A	.
c79501_g3_i1	#N/A	-2.16311	#N/A	C96AF_ARATH
c89626_g7_i2	#N/A	-2.16593	#N/A	.
c83078_g3_i3	#N/A	-2.18853	#N/A	C7A52_PANGI
c99027_g2_i4	#N/A	-2.19914	#N/A	.
c47293_g1_i1	#N/A	-2.20326	#N/A	RNHX1_ARATH
c92466_g1_i1	#N/A	-2.20999	#N/A	DERL1_ARATH
c94728_g2_i1	#N/A	-2.21476	#N/A	C82A3_SOYBN
c96045_g2_i3	#N/A	-2.21483	#N/A	UFOG5_MANES
c100175_g6_i1	#N/A	-2.21958	#N/A	WRK40_ARATH
c94147_g4_i1	#N/A	-2.22482	#N/A	.
c141652_g1_i1	#N/A	-2.23098	#N/A	.
c94588_g1_i1	#N/A	-2.25133	#N/A	.
c100138_g3_i4	#N/A	-2.25133	#N/A	Y4230_ARATH
c37651_g1_i1	#N/A	-2.25706	#N/A	.
c91108_g1_i2	#N/A	-2.25746	#N/A	PLDG1_ARATH
c75836_g1_i1	#N/A	-2.26367	#N/A	BH036_ARATH
c75722_g1_i1	#N/A	-2.27546	#N/A	.
c100175_g6_i2	#N/A	-2.28271	#N/A	WRK40_ARATH
c99027_g2_i1	#N/A	-2.2945	#N/A	.
c53646_g3_i1	#N/A	-2.30775	#N/A	LHTL8_ARATH
c80959_g3_i1	#N/A	-2.3471	#N/A	IGS1_PETHY
c92861_g1_i3	#N/A	-2.36505	#N/A	.
c143715_g1_i1	#N/A	-2.43047	#N/A	.
c86762_g14_i2	#N/A	-2.43354	#N/A	.
c144111_g1_i1	#N/A	-2.43354	#N/A	.
c95898_g1_i1	#N/A	-2.4353	#N/A	.
c96004_g2_i1	#N/A	-2.49459	#N/A	.
c98007_g2_i2	#N/A	-2.52041	#N/A	C76B6_CATRO
c41496_g1_i1	#N/A	-2.55316	#N/A	.
c88728_g3_i3	#N/A	-2.55653	#N/A	.
c87457_g4_i2	#N/A	-2.59541	#N/A	.
c96649_g1_i1	#N/A	-2.62103	#N/A	GLR27_ARATH
c75010_g1_i1	#N/A	-2.62395	#N/A	KLC_DROME
c53887_g1_i1	#N/A	-2.65171	#N/A	CR26L_ARATH
c122169_g1_i1	#N/A	-2.67542	#N/A	.
c89389_g6_i1	#N/A	-2.68995	#N/A	.
c81403_g2_i3	#N/A	-2.72067	#N/A	C7A22_PANGI
c95458_g5_i2	#N/A	-2.76384	#N/A	.
c90203_g4_i2	#N/A	-2.78388	#N/A	.
c88293_g4_i5	#N/A	-2.83952	#N/A	.
c99499_g3_i2	#N/A	-2.88497	#N/A	.
c100100_g3_i3	#N/A	-2.93166	#N/A	.
c91196_g4_i7	#N/A	-2.95181	#N/A	CRK25_ARATH
c92381_g3_i1	#N/A	-3.00667	#N/A	MYBF_ARATH
c100010_g3_i1	#N/A	-3.031	#N/A	.
c75402_g2_i1	#N/A	-3.03188	#N/A	WRKY6_ARATH
c89212_g5_i1	#N/A	-3.04206	#N/A	B2_DAUCA
c81368_g2_i1	#N/A	-3.04206	#N/A	RLK1_ARATH
c79501_g2_i1	#N/A	-3.07642	#N/A	C96AF_ARATH
c79910_g1_i2	#N/A	-3.1224	#N/A	AGD11_ARATH
c94284_g3_i2	#N/A	-3.16317	#N/A	.
c77304_g2_i3	#N/A	-3.16317	#N/A	DRL4_ARATH
c83414_g1_i2	#N/A	-3.16781	#N/A	LOR17_ARATH
c91161_g2_i2	#N/A	-3.18822	#N/A	.
c70311_g1_i1	#N/A	-3.20704	#N/A	.
c63370_g1_i1	#N/A	-3.2123	#N/A	.
c25505_g1_i1	#N/A	-3.26381	#N/A	.
c33547_g1_i1	#N/A	-3.32243	#N/A	.
c97976_g4_i6	#N/A	-3.32435	#N/A	PPP7L_ARATH
c100078_g1_i5	#N/A	-3.32666	#N/A	.
c70048_g1_i1	#N/A	-3.35964	#N/A	.
c29264_g1_i1	#N/A	-3.46961	#N/A	.
c80697_g2_i4	#N/A	-3.50399	#N/A	.
c91910_g1_i2	#N/A	-3.51884	#N/A	.
c99097_g6_i1	#N/A	-3.51884	#N/A	.
c83593_g2_i1	#N/A	-3.53254	#N/A	GPAT1_ARATH
c76475_g5_i1	#N/A	-3.53254	#N/A	UNC13_CAEEL
c67856_g1_i2	#N/A	-3.53971	#N/A	CCD1_PHAVU
c137014_g1_i1	#N/A	-3.56573	#N/A	.
c82346_g1_i1	#N/A	-3.61114	#N/A	.
c99273_g3_i1	#N/A	-3.61114	#N/A	.
c85848_g1_i1	#N/A	-3.63549	#N/A	.
c76447_g2_i1	#N/A	-3.69546	#N/A	.
c77428_g2_i1	#N/A	-3.73938	#N/A	.
c75722_g1_i2	#N/A	-3.77403	#N/A	.
c83048_g1_i5	#N/A	-3.81895	#N/A	EXS_ARATH
c62795_g1_i1	#N/A	-3.84889	#N/A	ZFP3_ARATH
c16009_g2_i1	#N/A	-3.92806	#N/A	COBL4_ARATH
c78795_g3_i1	#N/A	-4.09949	#N/A	NAC22_ARATH
c91161_g2_i5	#N/A	-4.17337	#N/A	.
c76327_g1_i1	#N/A	-4.17337	#N/A	.
c69556_g1_i3	#N/A	-4.17337	#N/A	.
c68445_g2_i2	#N/A	-4.17337	#N/A	.
c81386_g4_i1	#N/A	-4.19205	#N/A	.
c92750_g5_i4	#N/A	-4.22726	#N/A	.
c94859_g3_i1	#N/A	-4.27922	#N/A	.
c60080_g1_i1	#N/A	-4.27922	#N/A	.
c82353_g2_i1	#N/A	-4.42472	#N/A	.
c86498_g1_i1	#N/A	-4.55688	#N/A	.
c75884_g2_i1	#N/A	-4.55688	#N/A	.
c94107_g4_i2	#N/A	-4.63871	#N/A	SOC1_ARATH
c92822_g2_i1	#N/A	-4.75336	#N/A	.
c83390_g3_i1	#N/A	-5.24641	#N/A	.
c51117_g1_i1	#N/A	-6.22417	#N/A	.
c122567_g1_i1	#N/A	-6.70407	#N/A	.
c81615_g1_i2	#N/A	-6.70407	#N/A	HY6H_HYONI
c85805_g1_i2	#N/A	-6.80269	#N/A	.
c69371_g1_i1	#N/A	-6.89499	#N/A	.
c35495_g2_i1	#N/A	-7.06357	#N/A	MYB86_ARATH
c99162_g3_i1	#N/A	-7.1028	#N/A	.
c125138_g1_i1	3.50403	#N/A	7.37883	.
c27787_g1_i2	4.69354	#N/A	7.18162	.
c81390_g2_i1	0.906764	#N/A	7.14809	ACT_GOSHI
c70623_g2_i2	9.06102	#N/A	7.07031	.
c85210_g2_i3	5.04698	#N/A	6.39245	.
c95714_g3_i1	6.8107	#N/A	6.14774	.
c82763_g2_i1	4.85658	#N/A	5.84646	PPP7L_ARATH
c95358_g5_i1	4.5362	#N/A	5.71133	.
c63751_g1_i1	2.91211	#N/A	4.8806	.
c99528_g4_i1	2.28765	#N/A	4.84813	.
c56852_g1_i2	-1.99171	#N/A	4.71123	FATB_UMBCA
c74302_g3_i2	6.39994	#N/A	4.49471	.
c98570_g2_i1	5.00149	#N/A	4.42637	.
c73838_g2_i1	7.43067	#N/A	4.35463	YTX2_XENLA
c89787_g1_i2	1.12311	#N/A	4.25519	GCN2_ARATH
c82695_g2_i1	-1.01934	#N/A	4.23985	.
c93934_g1_i8	2.91377	#N/A	4.02559	.
c56852_g1_i1	-1.78886	#N/A	4.00485	FATB_CINCA
c86567_g13_i1	6.15849	#N/A	3.98491	.
c98376_g3_i5	7.13005	#N/A	3.93011	.
c67974_g1_i1	3.91887	#N/A	3.87988	.
c89835_g10_i3	1.23324	#N/A	3.76102	.
c39967_g1_i1	0.651891	#N/A	3.74358	.
c83928_g1_i9	3.97288	#N/A	3.58349	.
c81882_g2_i3	1.14148	#N/A	3.54393	.
c89508_g3_i5	-3.26161	#N/A	3.53515	AI5L4_ARATH
c89835_g10_i1	1.07403	#N/A	3.45323	.
c97267_g1_i1	0.580447	#N/A	3.01889	GAOA_GIBZE
c59987_g1_i1	1.25082	#N/A	2.90401	.
c91210_g1_i1	3.95575	#N/A	2.85636	.
c74152_g1_i1	-1.57299	#N/A	2.66201	BYR3_SCHPO
c92692_g1_i29	3.2634	#N/A	2.55916	.
c92447_g1_i5	3.78779	#N/A	2.49166	T184C_PONAB
c86628_g1_i1	7.94547	#N/A	2.45869	.
c92447_g1_i4	3.75659	#N/A	2.42636	T184C_PONAB
c78341_g3_i1	1.69898	#N/A	2.40906	NCED1_PHAVU
c92447_g1_i6	5.45371	#N/A	2.21943	T184C_PONAB
c95843_g1_i1	2.52642	#N/A	2.20638	.
c89307_g2_i2	2.21443	#N/A	2.17015	Y1235_ORYSJ
c88158_g4_i2	2.68157	#N/A	2.14326	.
c92778_g2_i1	2.18793	#N/A	2.1354	SUVH4_ARATH
c89835_g10_i2	0.99561	#N/A	2.12578	.
c98079_g3_i1	1.0087	#N/A	2.11519	.
c82695_g2_i2	-0.902877	#N/A	2.11395	.
c100806_g1_i1	2.3789	#N/A	2.05455	.
c74152_g1_i3	-1.48056	#N/A	2.03815	BYR3_SCHPO
c95681_g7_i1	1.29708	#N/A	1.98113	RNHX1_ARATH
c85162_g5_i1	2.46577	#N/A	1.98088	.
c99055_g1_i12	3.14891	#N/A	1.90537	RSLE2_ORYSJ
c92316_g1_i3	1.67392	#N/A	1.89272	.
c92029_g9_i1	1.56258	#N/A	1.86079	.
c87483_g3_i1	2.48173	#N/A	1.82265	.
c81121_g4_i1	1.12264	#N/A	1.82188	.
c87465_g1_i2	1.00128	#N/A	1.80605	GPDL2_ARATH
c86774_g6_i1	2.05622	#N/A	1.77737	.
c99055_g1_i3	2.50495	#N/A	1.77638	RSLE2_ORYSJ
c100324_g1_i2	4.07518	#N/A	1.75927	POLX_TOBAC
c92316_g1_i1	2.1387	#N/A	1.75222	ANR1_ARATH
c85594_g1_i2	1.10894	#N/A	1.73125	PME12_ARATH
c95843_g1_i3	2.22557	#N/A	1.73069	.
c98079_g3_i2	1.47707	#N/A	1.67045	.
c66203_g1_i1	1.07903	#N/A	1.63226	ALMT9_ARATH
c88336_g2_i1	1.12946	#N/A	1.56811	ATD1A_DANRE
c88336_g2_i2	1.32797	#N/A	1.56333	.
c88336_g2_i4	1.48885	#N/A	1.56193	ATD1A_DANRE
c88477_g3_i6	1.43982	#N/A	1.55791	.
c93255_g4_i3	1.15647	#N/A	1.5501	C7A29_PANGI
c95264_g3_i1	1.26669	#N/A	1.54985	RHIE_DICD3
c92533_g4_i3	2.76458	#N/A	1.50667	.
c88336_g2_i3	1.4996	#N/A	1.49844	ATD1A_DANRE
c70829_g1_i1	0.780117	#N/A	1.47584	.
c87505_g1_i2	5.17798	#N/A	1.47347	.
c94962_g1_i1	1.30445	#N/A	1.47299	NLP7_ARATH
c88695_g2_i3	2.06065	#N/A	1.45999	FDL1_ARATH
c88902_g4_i2	1.11661	#N/A	1.40415	.
c92754_g6_i1	2.84309	#N/A	1.398	RNHX1_ARATH
c99025_g2_i1	1.32383	#N/A	1.3934	.
c74152_g1_i2	-1.54281	#N/A	1.3864	BYR3_SCHPO
c80441_g8_i1	4.05131	#N/A	1.37949	.
c93255_g4_i2	0.986087	#N/A	1.36799	C7A29_PANGI
c85594_g1_i1	1.5045	#N/A	1.35523	PME12_ARATH
c95959_g2_i1	1.18099	#N/A	1.34001	.
c78654_g3_i3	-1.69079	#N/A	1.33441	.
c92839_g2_i4	1.95511	#N/A	1.33021	C72B1_PINTA
c93557_g1_i2	0.581158	#N/A	1.32339	Y2921_ARATH
c94994_g1_i1	1.12189	#N/A	1.30712	CAAT7_ARATH
c75039_g2_i1	0.786421	#N/A	1.30471	.
c99122_g1_i2	1.04943	#N/A	1.29653	SPSA1_CITUN
c92839_g2_i2	1.49561	#N/A	1.29613	C72B1_PINTA
c80441_g9_i1	4.2162	#N/A	1.27273	.
c97112_g1_i11	0.795934	#N/A	1.23958	.
c98942_g1_i1	-1.24076	#N/A	1.2381	C76B6_CATRO
c87379_g1_i2	1.26039	#N/A	1.22062	MNR1_CAPAN
c93779_g3_i1	1.44489	#N/A	1.21932	.
c92364_g5_i1	2.66594	#N/A	1.21556	.
c99395_g2_i3	-0.642566	#N/A	1.21542	.
c100315_g1_i4	-2.28173	#N/A	1.21542	POLX_TOBAC
c98604_g3_i3	1.75425	#N/A	1.20328	DHPS_SYNY3
c93905_g2_i3	2.43559	#N/A	1.19465	SPZX_ARATH
c88758_g1_i1	-0.829441	#N/A	1.18578	ASCC3_CHICK
c92916_g10_i1	0.777348	#N/A	1.17508	RSLE2_ORYSJ
c75261_g2_i1	3.00678	#N/A	1.16705	E70A1_ARATH
c96353_g8_i1	-0.895266	#N/A	1.16594	.
c99062_g1_i3	0.953354	#N/A	1.16129	FBL74_ARATH
c70575_g2_i1	1.68169	#N/A	1.15972	.
c91643_g2_i1	1.25181	#N/A	1.15201	RSP4_CAEEL
c89335_g1_i1	0.960037	#N/A	1.12829	FB202_ARATH
c97583_g3_i2	0.710435	#N/A	1.08277	Y5738_ARATH
c72333_g2_i1	-1.54743	#N/A	1.07391	.
c90471_g3_i9	1.59761	#N/A	1.06928	AFC3_ARATH
c83980_g1_i2	1.60399	#N/A	1.06824	.
c98716_g2_i4	1.40809	#N/A	1.04414	AKT1_ARATH
c92364_g5_i3	2.38348	#N/A	1.02204	.
c98953_g1_i2	-0.954475	#N/A	1.01065	ANL2_ARATH
c43628_g2_i1	1.13611	#N/A	0.978663	KAT3_ARATH
c83941_g3_i1	0.60533	#N/A	0.961112	.
c86351_g1_i1	2.04163	#N/A	0.960231	TIP41_ARATH
c93779_g3_i2	1.51836	#N/A	0.955851	.
c94320_g1_i5	0.809306	#N/A	0.951673	CTF64_ARATH
c86708_g2_i1	1.20374	#N/A	0.945338	FBK50_ARATH
c75039_g4_i1	1.39979	#N/A	0.933402	.
c88277_g1_i6	-0.726994	#N/A	0.930382	.
c97618_g2_i8	1.04964	#N/A	0.92422	FB303_ARATH
c93557_g1_i3	0.704087	#N/A	0.918361	Y2921_ARATH
c99305_g1_i4	0.981236	#N/A	0.911247	.
c97583_g3_i1	0.560301	#N/A	0.90289	Y5738_ARATH
c99845_g3_i2	1.01857	#N/A	0.902816	RPS2_ARATH
c94702_g10_i2	-1.13305	#N/A	0.900245	.
c81121_g1_i1	0.876062	#N/A	0.899536	.
c93705_g2_i1	1.13361	#N/A	0.894896	CALS5_ARATH
c91066_g1_i2	-3.391	#N/A	0.887956	.
c98716_g2_i5	1.50491	#N/A	0.887956	AKT1_ARATH
c99214_g1_i3	0.849054	#N/A	0.885775	ARFR_ARATH
c94375_g1_i7	0.830069	#N/A	0.8848	SBT33_ARATH
c87640_g1_i1	0.936637	#N/A	0.870014	PIF1_MOUSE
c78879_g1_i1	1.35962	#N/A	0.865236	.
c48462_g1_i1	1.75	#N/A	0.857571	.
c84037_g4_i1	-1.19003	#N/A	0.852702	.
c92021_g1_i1	4.76204	#N/A	0.827561	AGL8_SOLTU
c68860_g2_i1	0.936769	#N/A	0.819652	.
c100175_g5_i1	-1.00846	#N/A	0.815265	.
c99191_g3_i6	0.797353	#N/A	0.814092	Y1670_ARATH
c94105_g1_i1	-0.713395	#N/A	0.787909	.
c88589_g1_i2	0.832028	#N/A	0.777684	LTI65_ARATH
c93218_g2_i1	0.759513	#N/A	0.761566	HARB1_RAT
c86363_g1_i1	1.13259	#N/A	0.75002	PTR30_ARATH
c85637_g1_i1	1.38224	#N/A	0.749748	.
c99195_g6_i2	0.937159	#N/A	0.744861	R13L1_ARATH
c86187_g2_i3	-0.979712	#N/A	0.737384	.
c93836_g1_i2	-1.47755	#N/A	0.726785	OPT4_ARATH
c95322_g2_i5	1.64302	#N/A	0.726102	PTR51_ARATH
c96798_g1_i2	0.578434	#N/A	0.724496	NIP61_ARATH
c81395_g1_i4	1.20803	#N/A	0.712917	MCU2_ARATH
c91427_g1_i1	1.62312	#N/A	0.712306	SCP31_ARATH
c83530_g4_i1	-1.45122	#N/A	0.70761	.
c95844_g1_i6	1.23366	#N/A	0.707095	SUT3_STYHA
c95844_g1_i3	1.48193	#N/A	0.699857	SUT3_STYHA
c85965_g2_i1	0.872127	#N/A	0.69928	POLX_TOBAC
c87831_g8_i4	1.27659	#N/A	0.69805	SKI23_ARATH
c88266_g1_i1	0.959419	#N/A	0.696752	.
c98897_g1_i1	1.99538	#N/A	0.693409	HMA5_ARATH
c96798_g1_i1	0.705064	#N/A	0.689063	NIP61_ARATH
c95844_g1_i7	1.61409	#N/A	0.687965	SUT3_STYHA
c88012_g1_i1	-1.12872	#N/A	0.676585	.
c93472_g1_i1	1.23182	#N/A	0.6738	SKI23_ARATH
c99195_g6_i1	0.84856	#N/A	0.672497	DRL21_ARATH
c100231_g4_i1	0.653653	#N/A	0.657782	DCL2_ARATH
c94757_g1_i1	-0.584169	#N/A	0.653251	ANTR1_ARATH
c93127_g2_i2	0.599289	#N/A	0.653067	.
c88138_g1_i1	0.894562	#N/A	0.650357	NLP5_ARATH
c97916_g3_i2	0.764236	#N/A	0.647269	.
c85450_g2_i2	0.982872	#N/A	0.646056	.
c77442_g1_i1	-0.953734	#N/A	0.641146	CWPX_ARATH
c85174_g3_i1	-2.33335	#N/A	0.640746	.
c89555_g1_i2	1.02543	#N/A	0.637789	TPPJ_ARATH
c100222_g1_i5	0.738533	#N/A	0.636867	Y5262_ARATH
c95861_g1_i1	0.865137	#N/A	0.634043	PP383_ARATH
c97778_g2_i2	0.813723	#N/A	0.625339	RH47_ARATH
c98658_g2_i6	1.29433	#N/A	0.623312	.
c89555_g1_i1	1.02018	#N/A	0.615423	TPPJ_ARATH
c90404_g2_i1	0.868621	#N/A	0.613587	FB34_ARATH
c97397_g2_i1	-0.703551	#N/A	0.611781	C90D1_ARATH
c75460_g1_i1	2.2518	#N/A	0.605092	.
c93109_g1_i7	0.598471	#N/A	0.604535	RPP13_ARATH
c90825_g1_i1	-0.850072	#N/A	0.603816	.
c100092_g1_i5	4.9679	#N/A	0.597702	.
c63830_g2_i1	1.7203	#N/A	0.590444	CKX6_ARATH
c93653_g2_i4	0.98693	#N/A	0.588292	AMSH2_ARATH
c95861_g1_i2	0.795746	#N/A	0.586346	PP383_ARATH
c97440_g1_i2	-0.643211	#N/A	0.586077	SPSA1_CITUN
c85958_g3_i9	-1.06202	#N/A	0.584876	LSF2_ARATH
c93571_g1_i2	0.851975	#N/A	0.574491	GDPD2_ARATH
c94360_g4_i2	0.757726	#N/A	0.572429	PIRL4_ORYSJ
c94844_g3_i1	0.858208	#N/A	0.570306	TR164_ORYSJ
c99507_g1_i1	-0.720763	#N/A	0.569834	STXB5_HUMAN
c91156_g3_i1	0.679289	#N/A	0.5697	.
c84364_g3_i1	1.2454	#N/A	0.569673	ERD14_ARATH
c96771_g3_i1	0.715039	#N/A	0.563421	BOR2_ARATH
c98897_g1_i4	2.4013	#N/A	0.55923	HMA5_ARATH
c97440_g1_i1	-0.648649	#N/A	0.546241	SPSA1_CITUN
c100324_g1_i4	1.63745	#N/A	0.543325	POLX_TOBAC
c95573_g1_i3	0.626562	#N/A	0.542789	.
c85742_g1_i1	1.65699	#N/A	0.541306	OEP61_ARATH
c100222_g1_i1	0.584699	#N/A	0.539307	Y5262_ARATH
c87476_g2_i1	1.57009	#N/A	0.536278	PPSP2_ARATH
c94406_g1_i5	-1.48811	#N/A	0.535171	.
c89952_g5_i2	1.31094	#N/A	0.532109	.
c63830_g1_i1	1.66079	#N/A	0.531164	CKX6_ARATH
c86634_g1_i2	-0.875261	#N/A	0.528614	.
c93512_g4_i1	0.744097	#N/A	0.52833	DRL4_ARATH
c94716_g1_i2	-0.778084	#N/A	0.527741	.
c100314_g1_i1	2.03842	#N/A	0.523095	.
c86395_g5_i2	1.93217	#N/A	0.521662	.
c87483_g2_i1	-1.43979	#N/A	0.521325	.
c89118_g2_i1	-1.15386	#N/A	0.520791	.
c98862_g2_i1	1.19132	#N/A	0.506198	CYP95_ARATH
c97001_g2_i2	-1.52339	#N/A	0.49665	STSYN_PEA
c99145_g4_i3	-1.50501	#N/A	0.495076	Y4200_ARATH
c78483_g1_i1	0.765881	#N/A	0.493634	YLS9_ARATH
c89282_g2_i2	0.542422	#N/A	0.49034	FUT1_PEA
c100169_g3_i1	-0.774103	#N/A	0.489089	VP13A_DICDI
c83742_g1_i1	0.75613	#N/A	0.48418	AGL8_SOLTU
c98943_g2_i6	1.21499	#N/A	0.484032	ANXD5_ARATH
c100314_g1_i3	0.633311	#N/A	0.482656	NLP7_ARATH
c96139_g1_i3	0.712623	#N/A	0.482414	FAO2_LOTJA
c96024_g1_i1	-0.570656	#N/A	0.481425	C3H30_ARATH
c92320_g1_i2	0.830984	#N/A	0.480465	.
c95597_g1_i1	-0.886445	#N/A	0.471691	C90A1_ARATH
c88724_g2_i2	0.948996	#N/A	0.457144	P1254_THEMA
c98862_g2_i2	0.733713	#N/A	0.455137	CYP95_ARATH
c83583_g4_i1	0.557642	#N/A	0.455059	IAA27_ARATH
c75311_g1_i1	0.681664	#N/A	0.452517	DR206_PEA
c99191_g3_i12	0.622635	#N/A	0.45189	Y1670_ARATH
c90774_g3_i1	0.989306	#N/A	0.447196	DNAJ_HYDTT
c85354_g2_i1	0.782139	#N/A	0.447113	EMC4_DANRE
c94158_g2_i1	-0.954672	#N/A	0.446704	.
c94153_g2_i5	1.00728	#N/A	0.43327	SPX2_ARATH
c97001_g2_i1	-1.65388	#N/A	0.432968	STSYN_PEA
c92677_g2_i1	0.683857	#N/A	0.429568	NCDN_XENLA
c96024_g1_i2	-0.624513	#N/A	0.422289	C3H30_ARATH
c82506_g1_i1	0.570802	#N/A	0.420149	RTNLB_ARATH
c77450_g1_i1	1.6771	#N/A	0.413875	ACCH1_ARATH
c98943_g2_i4	1.09471	#N/A	0.41379	ANXD5_ARATH
c98943_g2_i5	1.19874	#N/A	0.409815	ANXD5_ARATH
c74766_g1_i1	0.884262	#N/A	0.399896	.
c98500_g5_i3	0.630055	#N/A	0.397105	NLP7_ARATH
c98383_g2_i1	0.671764	#N/A	0.388336	LHW_ARATH
c98516_g4_i5	0.734499	#N/A	0.387581	NLP6_ARATH
c92775_g2_i4	-0.837695	#N/A	0.378109	KIPK_ARATH
c90719_g2_i1	0.852997	#N/A	0.377313	RDR1_ARATH
c99941_g3_i2	-0.776771	#N/A	0.376878	MED13_ARATH
c89139_g1_i1	0.641353	#N/A	0.373562	SUBL_ARATH
c95169_g3_i2	2.32925	#N/A	0.372962	BGL34_ORYSJ
c84637_g4_i1	0.707469	#N/A	0.371646	APA1_ARATH
c100298_g2_i3	0.744219	#N/A	0.360998	DRL13_ARATH
c87961_g5_i8	-1.15546	#N/A	0.356456	.
c84025_g1_i1	0.606392	#N/A	0.351256	CC130_RAT
c90944_g2_i1	0.666582	#N/A	0.344117	.
c96353_g7_i1	-0.698755	#N/A	0.342079	.
c95862_g3_i1	0.764937	#N/A	0.329616	.
c85980_g1_i1	1.59474	#N/A	0.329438	CDC48_SOYBN
c98970_g3_i7	-0.748844	#N/A	0.322178	HCNC_PSEAE
c90775_g1_i1	0.636114	#N/A	0.318438	.
c98995_g1_i5	0.590544	#N/A	0.316948	VRN1_ARATH
c90105_g1_i1	0.602351	#N/A	0.314018	.
c68624_g1_i1	-0.659631	#N/A	0.300689	.
c100092_g1_i1	4.70101	#N/A	0.279392	.
c84931_g2_i1	1.72878	#N/A	0.273598	MYB48_ARATH
c94215_g5_i3	-0.751319	#N/A	0.260697	.
c87961_g5_i3	-0.980097	#N/A	0.239431	.
c98743_g2_i1	1.26817	#N/A	0.236449	.
c86976_g1_i1	0.567506	#N/A	0.229906	DCAM_IPONI
c91546_g2_i2	0.621969	#N/A	0.229296	PLDD1_ARATH
c91712_g5_i1	-0.613701	#N/A	-0.235671	PUM1_ARATH
c96100_g5_i1	-0.737383	#N/A	-0.240283	AIR9_ARATH
c89799_g4_i1	-0.623183	#N/A	-0.254614	CCC1_ARATH
c83744_g2_i1	-0.635011	#N/A	-0.261249	Y4648_ARATH
c78481_g1_i1	-0.660548	#N/A	-0.263828	.
c89668_g5_i1	-0.726048	#N/A	-0.26526	.
c99552_g4_i1	-0.58356	#N/A	-0.266251	.
c98174_g1_i1	-0.745302	#N/A	-0.2683	NCKP1_ARATH
c92957_g5_i2	1.11966	#N/A	-0.2711	PHO11_ARATH
c99831_g3_i2	-0.753293	#N/A	-0.278293	HEAT1_ARATH
c97407_g1_i2	-0.671682	#N/A	-0.284708	CLASP_ARATH
c96100_g5_i2	-0.735737	#N/A	-0.286675	AIR9_ARATH
c84324_g1_i1	-0.650375	#N/A	-0.288259	CAP1_ARATH
c86518_g3_i3	-0.608122	#N/A	-0.288521	DSK1_SCHPO
c92894_g1_i2	-0.809291	#N/A	-0.291604	LACE1_HUMAN
c94718_g2_i1	0.537011	#N/A	-0.292172	MTK_ARATH
c97380_g1_i1	-0.607454	#N/A	-0.293219	METL1_ARATH
c99223_g1_i3	-0.878603	#N/A	-0.295519	GLSN_MEDSA
c98446_g2_i5	-0.820914	#N/A	-0.295629	AP3BA_ARATH
c99474_g5_i1	-0.736053	#N/A	-0.29614	.
c100161_g3_i2	-0.529511	#N/A	-0.303949	.
c86518_g3_i2	-0.622832	#N/A	-0.311073	DSK1_SCHPO
c91029_g2_i1	-0.548707	#N/A	-0.311759	GAT11_ARATH
c83405_g2_i1	0.741573	#N/A	-0.313008	NAC8_ARATH
c94741_g2_i3	1.45981	#N/A	-0.3142	SDI2_ARATH
c93177_g1_i2	-0.569919	#N/A	-0.316484	TMKL1_ARATH
c93858_g1_i1	-0.659863	#N/A	-0.32167	HSP7Q_ARATH
c86518_g3_i1	-0.6222	#N/A	-0.322296	.
c96674_g2_i2	-0.576976	#N/A	-0.323446	POT2_ARATH
c99247_g3_i2	1.17195	#N/A	-0.326257	APS1_ARATH
c89710_g3_i1	0.656924	#N/A	-0.326525	RAN1_SOLLC
c91956_g3_i1	-1.18571	#N/A	-0.328088	.
c96502_g2_i3	1.54766	#N/A	-0.330606	NIA_PETHY
c97122_g5_i1	-0.752776	#N/A	-0.331365	.
c99662_g2_i2	-0.818142	#N/A	-0.337579	AGO2_ARATH
c93416_g1_i1	-0.563926	#N/A	-0.339433	CHERP_HUMAN
c92894_g1_i3	-0.750651	#N/A	-0.342649	ZAPE_ECOLI
c97207_g1_i4	-0.742419	#N/A	-0.344745	NEUR_DROME
c97111_g3_i5	-0.797236	#N/A	-0.347734	RINI_PIG
c87229_g3_i2	-0.609885	#N/A	-0.347752	.
c96502_g2_i1	1.31007	#N/A	-0.355208	NIA_PETHY
c99247_g3_i3	1.08045	#N/A	-0.35553	APS1_ARATH
c97190_g2_i1	-1.28929	#N/A	-0.356118	.
c91046_g3_i1	-0.55004	#N/A	-0.357764	P4KG3_ARATH
c96557_g2_i1	-0.738858	#N/A	-0.357789	.
c84064_g2_i2	-1.09664	#N/A	-0.358467	CLCF_ARATH
c90949_g2_i4	-0.755282	#N/A	-0.359698	Y2027_ARATH
c90703_g2_i1	-0.655296	#N/A	-0.359721	RNP1_ARATH
c96120_g2_i6	-0.851511	#N/A	-0.360178	GLO2_SYNJA
c91244_g2_i2	-0.572276	#N/A	-0.362686	PUM1_ARATH
c89710_g3_i2	0.614713	#N/A	-0.363592	RAN1_SOLLC
c95984_g1_i1	-0.761296	#N/A	-0.364624	GLPT1_ARATH
c93552_g1_i1	-0.611093	#N/A	-0.371426	C3H66_ARATH
c92746_g3_i4	-0.687654	#N/A	-0.374304	SR45A_ARATH
c92467_g2_i2	-1.15406	#N/A	-0.379373	PCL1_ORYSJ
c141418_g1_i1	-1.77984	#N/A	-0.379614	.
c91956_g3_i4	-0.936454	#N/A	-0.381553	.
c98991_g1_i2	-0.782121	#N/A	-0.388603	.
c95674_g3_i4	-0.971709	#N/A	-0.389005	.
c91408_g2_i2	-0.716904	#N/A	-0.391388	SC241_NAUCC
c96404_g1_i1	-0.56533	#N/A	-0.391704	AMRA1_MOUSE
c91244_g2_i1	-0.666369	#N/A	-0.392495	PUM1_ARATH
c96557_g2_i5	-0.904592	#N/A	-0.395418	.
c96061_g1_i1	-0.662851	#N/A	-0.39677	LRKS4_ARATH
c95204_g1_i3	-0.636843	#N/A	-0.397509	SDD1_ARATH
c90780_g3_i4	1.35484	#N/A	-0.400427	GLYC7_ARATH
c95292_g4_i5	-0.755869	#N/A	-0.402413	.
c96027_g3_i1	-0.522749	#N/A	-0.402915	ACP1_CASGL
c92894_g1_i1	-0.663304	#N/A	-0.407249	ZAPE_ECOLI
c95785_g2_i1	-0.681993	#N/A	-0.413378	IMK2_ARATH
c97930_g2_i3	-0.636355	#N/A	-0.413976	BGAL1_ARATH
c88764_g3_i3	-0.763761	#N/A	-0.414121	GDT14_ARATH
c96280_g4_i3	-1.19077	#N/A	-0.415854	BCS1B_DICDI
c93839_g2_i3	-0.969717	#N/A	-0.418548	YC22_ARATH
c84064_g2_i1	-1.0647	#N/A	-0.424068	CLCF_ARATH
c95191_g4_i1	-0.773089	#N/A	-0.424238	PUB11_ARATH
c91653_g2_i1	-0.728295	#N/A	-0.426195	CRK10_ARATH
c99223_g1_i5	-0.854399	#N/A	-0.426547	GLUT1_ARATH
c95124_g1_i2	-0.724231	#N/A	-0.428361	.
c87823_g2_i1	-0.777949	#N/A	-0.435572	Y5487_ARATH
c90420_g3_i2	0.660404	#N/A	-0.437015	.
c85191_g1_i1	-0.575189	#N/A	-0.437776	PMTE_ARATH
c99662_g2_i1	-0.730718	#N/A	-0.442997	AGO2_ARATH
c79409_g2_i2	-0.849105	#N/A	-0.443444	BH149_ARATH
c64645_g1_i1	-0.910083	#N/A	-0.444475	FB253_ARATH
c94591_g7_i8	-2.08909	#N/A	-0.445725	.
c85693_g1_i1	0.551355	#N/A	-0.448786	MTND2_VITVI
c96155_g1_i1	-0.549489	#N/A	-0.452716	AB1F_ARATH
c89861_g2_i1	-0.703357	#N/A	-0.456623	PMTN_ARATH
c98211_g1_i3	-0.841736	#N/A	-0.462098	.
c88843_g1_i2	1.09287	#N/A	-0.468101	SUT1_STYHA
c93552_g1_i2	-0.586868	#N/A	-0.468944	C3H66_ARATH
c95723_g1_i1	-1.71932	#N/A	-0.470876	SUBL_ARATH
c85025_g1_i1	-0.60831	#N/A	-0.471171	CP74_LINUS
c87654_g2_i1	-0.700049	#N/A	-0.47205	SCL34_ARATH
c95539_g2_i1	-0.825863	#N/A	-0.473918	.
c95292_g4_i2	-0.707635	#N/A	-0.474524	.
c91372_g4_i1	-0.590448	#N/A	-0.477209	PP1R8_MOUSE
c99662_g2_i4	-0.852595	#N/A	-0.479803	AGO2_ARATH
c83336_g2_i1	-0.86947	#N/A	-0.482792	SDR2A_ARATH
c84017_g3_i1	-0.560809	#N/A	-0.483751	STT3A_ARATH
c97863_g3_i2	-0.77946	#N/A	-0.484527	.
c82671_g1_i1	-0.805276	#N/A	-0.494428	PGTB1_ARATH
c79486_g1_i1	-0.66249	#N/A	-0.497705	XRI1_ARATH
c99223_g1_i2	-0.818579	#N/A	-0.50083	GLUT1_ARATH
c87848_g1_i2	-0.624669	#N/A	-0.503387	SKI17_ARATH
c91841_g1_i1	-0.553444	#N/A	-0.50473	ECA1_ARATH
c82151_g3_i2	-1.7541	#N/A	-0.505289	TAF13_ARATH
c89239_g3_i2	-0.837197	#N/A	-0.507426	DLDH2_ARATH
c86159_g2_i2	-0.630922	#N/A	-0.509181	PGAP3_XENTR
c99223_g1_i1	-0.925497	#N/A	-0.509852	GLUT1_ARATH
c94608_g1_i1	0.831391	#N/A	-0.511144	PME21_SOLLC
c97701_g4_i1	0.833648	#N/A	-0.517025	PTR6_ARATH
c84359_g1_i1	-0.667633	#N/A	-0.518737	.
c99223_g1_i7	-0.936088	#N/A	-0.523491	GLUT1_ARATH
c93451_g1_i3	-0.770056	#N/A	-0.523743	.
c94989_g1_i1	-1.15278	#N/A	-0.524758	.
c95092_g2_i1	-0.95902	#N/A	-0.52705	T184C_HUMAN
c85783_g1_i2	-0.664317	#N/A	-0.527299	.
c87608_g1_i1	-0.759952	#N/A	-0.528958	ACFR4_ARATH
c87022_g3_i1	-0.595398	#N/A	-0.529188	NAC78_ARATH
c99270_g2_i3	1.19174	#N/A	-0.532288	FLS2_ARATH
c99223_g1_i4	-0.854108	#N/A	-0.533288	GLSN_MEDSA
c89588_g3_i1	-0.582208	#N/A	-0.534178	TPST_ARATH
c93051_g2_i3	-0.996555	#N/A	-0.534708	WDL1_ARATH
c80951_g1_i1	0.713889	#N/A	-0.536248	.
c58577_g2_i1	-7.40805	#N/A	-0.536323	.
c98965_g5_i1	1.29539	#N/A	-0.536921	MIOX_ORYSJ
c99223_g1_i6	-1.32802	#N/A	-0.537096	GLUT1_ARATH
c95673_g1_i1	1.28749	#N/A	-0.537883	BCS1B_DICDI
c72695_g1_i1	-0.746658	#N/A	-0.539758	OFP1_ARATH
c95825_g3_i1	-0.751211	#N/A	-0.541023	COI1_ARATH
c95269_g2_i1	-0.659879	#N/A	-0.541366	ASPG1_ARATH
c83443_g1_i1	-0.71641	#N/A	-0.546884	ACO2M_ARATH
c71895_g1_i2	-1.20017	#N/A	-0.547911	ZMYM1_HUMAN
c99533_g1_i1	0.633417	#N/A	-0.548589	PALY_CAMSI
c98338_g5_i1	-0.809003	#N/A	-0.548594	AB2B_ARATH
c88535_g3_i1	-0.578904	#N/A	-0.553367	RGP1_ORYSJ
c97837_g3_i2	-0.617842	#N/A	-0.56135	UAP1_ARATH
c99247_g4_i2	2.56627	#N/A	-0.566927	APS1_ARATH
c96981_g2_i2	-1.75822	#N/A	-0.567072	LAC5_ARATH
c88310_g1_i1	-1.04238	#N/A	-0.573356	UGT8_CATRO
c95292_g4_i4	-0.757163	#N/A	-0.57488	.
c86326_g3_i2	-0.828281	#N/A	-0.586067	6PGL2_ORYSJ
c94234_g2_i2	-0.854878	#N/A	-0.586721	WAPL_HUMAN
c63902_g1_i1	0.840675	#N/A	-0.593716	.
c46834_g1_i1	-0.56764	#N/A	-0.595443	VAMPL_ARATH
c92429_g4_i3	-0.98296	#N/A	-0.597177	.
c87313_g2_i2	-1.24988	#N/A	-0.597925	.
c86247_g1_i1	0.963448	#N/A	-0.597973	WTR24_ARATH
c89194_g3_i1	-0.587061	#N/A	-0.599393	.
c95292_g4_i6	-0.701931	#N/A	-0.603391	HPT1_ARATH
c95124_g1_i3	-1.3107	#N/A	-0.605803	.
c84326_g1_i1	1.04743	#N/A	-0.609378	COAD_ARATH
c91149_g9_i1	-0.538473	#N/A	-0.609942	T214A_XENLA
c95247_g4_i1	-0.907104	#N/A	-0.61283	XB31_ARATH
c89949_g3_i1	-0.662141	#N/A	-0.614767	P2C29_ARATH
c91982_g2_i6	-0.679668	#N/A	-0.618236	DOHH_ARATH
c94663_g3_i2	-0.608359	#N/A	-0.618673	UXS2_ARATH
c94591_g7_i7	-1.89139	#N/A	-0.618865	.
c97360_g2_i2	-0.977966	#N/A	-0.619375	CAN2_ARATH
c92429_g4_i1	-1.04259	#N/A	-0.621143	.
c98322_g2_i6	-1.01931	#N/A	-0.621366	.
c97457_g1_i1	-1.14193	#N/A	-0.621564	AHK4_ARATH
c99247_g4_i1	2.55958	#N/A	-0.621703	APS1_ARATH
c75976_g1_i1	-0.8922	#N/A	-0.624183	GCSH2_ARATH
c141169_g1_i1	-3.16481	#N/A	-0.625218	.
c82772_g3_i2	-1.06847	#N/A	-0.631055	E1311_ARATH
c96796_g1_i3	-0.521467	#N/A	-0.632429	KEA3_ARATH
c95191_g4_i5	-0.718492	#N/A	-0.635337	PUB11_ARATH
c84607_g1_i1	0.618418	#N/A	-0.635887	MAKR6_ARATH
c97873_g2_i7	-0.920626	#N/A	-0.636402	.
c72006_g1_i2	-0.616699	#N/A	-0.636954	.
c90452_g1_i1	-1.07219	#N/A	-0.638726	.
c87022_g3_i2	-0.607176	#N/A	-0.639743	NAC78_ARATH
c87935_g2_i2	-0.666892	#N/A	-0.64457	ZFNL_PEA
c97457_g1_i3	-0.874589	#N/A	-0.647179	AHK4_ARATH
c81854_g9_i1	-0.573738	#N/A	-0.650253	TBB2_ELEIN
c98246_g6_i2	1.53219	#N/A	-0.65167	LAC14_ARATH
c99533_g1_i2	0.723968	#N/A	-0.655235	PALY_CAMSI
c81181_g1_i1	-0.579481	#N/A	-0.657858	COPZ1_ARATH
c92429_g4_i2	-0.795088	#N/A	-0.659294	.
c94804_g4_i3	-1.04322	#N/A	-0.663092	NTL8_ARATH
c82580_g2_i4	-1.64053	#N/A	-0.664313	E133_ARATH
c82867_g1_i1	-0.870088	#N/A	-0.666826	.
c79685_g1_i1	1.44905	#N/A	-0.669893	MIOX1_ARATH
c98338_g5_i3	-0.818005	#N/A	-0.670732	AB2B_ARATH
c91149_g9_i2	-0.613638	#N/A	-0.671272	T214A_XENLA
c93297_g1_i4	0.81414	#N/A	-0.671339	THA1_ARATH
c79685_g1_i2	2.00849	#N/A	-0.682326	MIOX1_ARATH
c93982_g2_i2	0.672247	#N/A	-0.684395	.
c95191_g4_i2	-1.01939	#N/A	-0.684427	.
c86721_g2_i1	-0.874161	#N/A	-0.686017	.
c82303_g2_i1	0.842604	#N/A	-0.686514	ROGF1_ARATH
c96120_g2_i7	-1.28872	#N/A	-0.686693	LACB2_XENLA
c83940_g1_i1	-0.532654	#N/A	-0.688535	2AAB_ARATH
c98051_g5_i5	-1.60647	#N/A	-0.690628	DRL17_ARATH
c84228_g1_i1	-0.587396	#N/A	-0.69116	ZIP6_ARATH
c55940_g1_i1	-0.837155	#N/A	-0.693062	.
c87835_g3_i2	-1.07203	#N/A	-0.693374	.
c72155_g1_i1	-0.93641	#N/A	-0.696086	.
c99637_g2_i2	-0.751477	#N/A	-0.69709	.
c89348_g3_i1	-0.687536	#N/A	-0.698122	E137_ARATH
c75904_g1_i2	1.60715	#N/A	-0.700013	.
c89347_g2_i1	0.980126	#N/A	-0.702056	.
c87835_g3_i1	-1.06311	#N/A	-0.702313	.
c95315_g1_i2	-0.718729	#N/A	-0.703443	BYST_BOVIN
c97484_g1_i1	-0.976267	#N/A	-0.707825	R3HD1_HUMAN
c76386_g2_i1	0.872844	#N/A	-0.707899	ALL12_OLEEU
c98027_g1_i3	1.01312	#N/A	-0.710846	.
c84910_g1_i2	-1.06144	#N/A	-0.712462	BCCP_NOSS1
c83900_g1_i1	-0.988834	#N/A	-0.713847	G2OX2_ARATH
c97020_g2_i2	-0.558032	#N/A	-0.716549	Y1523_ARATH
c98896_g1_i5	-0.696393	#N/A	-0.720194	RH7_ARATH
c98246_g6_i1	1.15543	#N/A	-0.723521	LAC14_ARATH
c94368_g1_i3	-0.638893	#N/A	-0.724401	BCCP_NOSS1
c95124_g1_i1	-1.13738	#N/A	-0.727233	.
c87651_g1_i4	1.05628	#N/A	-0.729596	MHPC_COMTE
c86949_g1_i2	0.869925	#N/A	-0.731437	ARR9_ARATH
c93330_g1_i1	-0.793275	#N/A	-0.734646	C3H29_ARATH
c83956_g1_i2	-0.910133	#N/A	-0.736075	Y3795_ARATH
c57068_g1_i1	-0.781159	#N/A	-0.75006	.
c91822_g1_i7	-1.02049	#N/A	-0.757003	TPC13_CAEBR
c79989_g1_i1	-0.769709	#N/A	-0.761262	HMCS_ARATH
c95558_g1_i1	1.03953	#N/A	-0.762222	KCS11_ARATH
c74161_g1_i1	-0.73183	#N/A	-0.762306	P2C25_ARATH
c97723_g4_i2	-2.76424	#N/A	-0.766982	NCS1_COPJA
c91521_g2_i1	-0.837295	#N/A	-0.767881	APA1_ARATH
c94819_g1_i1	-0.864353	#N/A	-0.768063	SAS10_DROME
c92563_g3_i4	-0.63766	#N/A	-0.769427	COR2_PAPSO
c99270_g2_i4	1.01066	#N/A	-0.772208	FLS2_ARATH
c90231_g1_i1	-0.834923	#N/A	-0.772237	.
c89159_g4_i1	-0.738815	#N/A	-0.774372	IDI2_CAMAC
c96080_g1_i1	-0.570372	#N/A	-0.777596	ODP24_ARATH
c88864_g1_i1	0.94661	#N/A	-0.778642	TMM_ARATH
c97484_g1_i2	-0.871331	#N/A	-0.784207	R3HD2_BOVIN
c84292_g1_i2	-0.871935	#N/A	-0.785022	.
c97723_g4_i4	-2.87719	#N/A	-0.785589	SRG1_ARATH
c96154_g1_i1	-0.675345	#N/A	-0.78607	FAR_SIMCH
c86052_g1_i1	-0.694443	#N/A	-0.789842	IQD1_ARATH
c96065_g3_i1	-0.729929	#N/A	-0.794708	.
c98398_g1_i2	-0.594373	#N/A	-0.798928	C2GR1_ARATH
c96120_g2_i3	-1.08818	#N/A	-0.799167	LACB2_XENLA
c89159_g4_i3	-0.814355	#N/A	-0.80097	IDI2_CAMAC
c80322_g1_i1	-0.662941	#N/A	-0.807612	GTOMC_ORYSJ
c95625_g1_i1	-1.23193	#N/A	-0.808767	BGH3B_BACO1
c88409_g1_i1	0.616417	#N/A	-0.811613	GSTUH_ARATH
c96274_g2_i1	-1.19699	#N/A	-0.819444	WRK41_ARATH
c96678_g2_i2	-0.832461	#N/A	-0.819627	.
c99170_g3_i3	-0.982397	#N/A	-0.822269	AB10C_ARATH
c96120_g2_i4	-1.00072	#N/A	-0.82331	GLO2_SYNJA
c90042_g2_i1	-0.750883	#N/A	-0.827531	.
c93022_g1_i1	-0.89884	#N/A	-0.829209	HSPR2_ARATH
c90231_g1_i2	-2.50307	#N/A	-0.831955	.
c100020_g2_i3	-1.03886	#N/A	-0.832847	Y4391_ARATH
c69778_g1_i1	3.07875	#N/A	-0.837574	C80B2_ESCCA
c99170_g3_i4	-0.982814	#N/A	-0.840215	AB10C_ARATH
c87651_g1_i5	1.06582	#N/A	-0.84198	MHPC_COMTE
c86467_g2_i2	-0.587376	#N/A	-0.843842	IF4E1_ORYSJ
c84910_g1_i1	-1.02928	#N/A	-0.847018	BCCP_NOSS1
c86546_g2_i1	-0.966927	#N/A	-0.848131	ERF25_ARATH
c96120_g2_i1	-0.957445	#N/A	-0.851971	LACB2_XENLA
c94802_g1_i2	-1.50008	#N/A	-0.854786	.
c96658_g2_i1	0.603308	#N/A	-0.855575	RGAP2_ARATH
c99170_g3_i2	-0.978029	#N/A	-0.858101	AB10C_ARATH
c95294_g2_i5	-1.40266	#N/A	-0.861068	.
c72463_g1_i1	0.901979	#N/A	-0.86427	GST23_MAIZE
c94635_g5_i2	0.792412	#N/A	-0.865011	U91A1_ARATH
c88900_g5_i2	-0.995996	#N/A	-0.865853	.
c97521_g2_i1	1.88601	#N/A	-0.868171	.
c90795_g3_i3	-1.07575	#N/A	-0.869834	DTX1_ARATH
c81854_g4_i1	-0.728189	#N/A	-0.869935	TBB7_ORYSJ
c99170_g3_i1	-0.90406	#N/A	-0.870465	AB10C_ARATH
c97234_g3_i4	-1.29642	#N/A	-0.872369	TT12_ARATH
c92741_g1_i2	-0.823853	#N/A	-0.874258	.
c91422_g5_i1	-0.592079	#N/A	-0.874874	.
c99096_g2_i1	-1.1272	#N/A	-0.875649	.
c73055_g1_i1	0.689473	#N/A	-0.882959	LVR_LEIAQ
c96075_g1_i1	-1.25912	#N/A	-0.88489	LRK71_ARATH
c95103_g1_i1	-0.612247	#N/A	-0.907944	BAN_ARATH
c73281_g1_i1	-0.770415	#N/A	-0.910599	ML423_ARATH
c88418_g1_i1	-0.558254	#N/A	-0.910704	G3BP_SCHPO
c91258_g2_i8	0.715432	#N/A	-0.912108	APT5_ARATH
c83038_g1_i3	-0.982159	#N/A	-0.91431	HYES_HUMAN
c84292_g1_i1	-1.10981	#N/A	-0.920005	.
c87651_g1_i1	1.00556	#N/A	-0.921071	MHPC_COMTE
c96355_g3_i1	-0.925341	#N/A	-0.921786	YSL3_ARATH
c98712_g2_i5	-0.854431	#N/A	-0.921963	TBL18_ARATH
c78662_g1_i1	1.99664	#N/A	-0.922999	.
c96890_g1_i5	0.899998	#N/A	-0.930391	SFH3_ARATH
c94062_g3_i2	-1.67447	#N/A	-0.931253	LEA5_CITSI
c99247_g5_i1	1.7913	#N/A	-0.933026	.
c86063_g2_i2	-0.571196	#N/A	-0.933632	.
c91207_g4_i1	-1.00732	#N/A	-0.934258	LAR_DESUN
c98378_g2_i3	-0.562356	#N/A	-0.935222	.
c97986_g1_i1	-1.07134	#N/A	-0.935485	.
c87872_g1_i3	-0.631765	#N/A	-0.935929	PSA4_SPIOL
c96637_g1_i1	-1.35617	#N/A	-0.938453	PUR3_VIGUN
c71548_g1_i1	1.13585	#N/A	-0.940399	YD52_SCHPO
c90996_g1_i1	1.08436	#N/A	-0.943207	Y3721_ARATH
c91258_g2_i2	0.790829	#N/A	-0.944338	APT5_ARATH
c82524_g2_i2	-1.49768	#N/A	-0.952211	PLY15_ARATH
c43537_g1_i1	-4.82691	#N/A	-0.95417	.
c96355_g3_i2	-1.018	#N/A	-0.954463	YSL3_ARATH
c80888_g1_i3	-1.18336	#N/A	-0.954794	.
c97986_g1_i2	-0.686327	#N/A	-0.955051	NDUAC_ARATH
c88843_g2_i1	1.91121	#N/A	-0.956815	SUT2_STYHA
c77117_g3_i1	-1.12674	#N/A	-0.961506	.
c97031_g2_i1	-0.964269	#N/A	-0.963804	GLUA_DICDI
c94549_g3_i5	-1.01007	#N/A	-0.969261	QSOX2_ARATH
c82957_g1_i1	0.756924	#N/A	-0.981329	.
c86063_g2_i1	-0.568005	#N/A	-0.983805	.
c90757_g4_i3	-0.754819	#N/A	-0.986767	Y1491_ARATH
c86929_g1_i1	-1.26344	#N/A	-1.00088	HIP26_ARATH
c89452_g3_i1	-0.955896	#N/A	-1.00731	PDR2_NICPL
c94368_g1_i1	-0.62779	#N/A	-1.00869	BCCP_NOSS1
c82309_g1_i1	-2.08017	#N/A	-1.01296	.
c91258_g2_i4	0.778777	#N/A	-1.015	APT5_ARATH
c98184_g3_i2	-0.777113	#N/A	-1.01857	CCB24_ARATH
c90621_g1_i1	-1.14424	#N/A	-1.02044	ALGC_PSEPK
c92647_g1_i1	1.04949	#N/A	-1.02502	PTR28_ARATH
c90856_g1_i1	-0.694734	#N/A	-1.02715	U3IP2_MOUSE
c82860_g1_i2	-1.09376	#N/A	-1.02918	RH7_ARATH
c95625_g1_i2	-1.27316	#N/A	-1.03062	BGH3B_BACO1
c94705_g2_i2	-1.00616	#N/A	-1.03088	TYRA1_ARATH
c92172_g2_i2	-0.686101	#N/A	-1.03743	FABD_HUMAN
c99081_g2_i7	-0.938788	#N/A	-1.04101	UGT8_CATRO
c72274_g1_i1	-1.13006	#N/A	-1.04353	.
c97723_g4_i3	-3.44506	#N/A	-1.04778	SRG1_ARATH
c93801_g2_i1	-0.757591	#N/A	-1.05117	4CL2_SOYBN
c85598_g4_i2	-1.12735	#N/A	-1.05648	FATA_CORSA
c82524_g2_i1	-1.31437	#N/A	-1.06488	PLY15_ARATH
c90584_g5_i1	-1.14077	#N/A	-1.06649	Y1174_SYNP6
c83679_g1_i1	0.85537	#N/A	-1.06783	UXS6_ARATH
c74052_g2_i1	1.25114	#N/A	-1.07124	KITH_ORYSJ
c98700_g1_i3	-1.06195	#N/A	-1.07137	SYL_GEOKA
c91419_g2_i1	-0.865137	#N/A	-1.07698	Y1680_ARATH
c83800_g2_i2	-0.87177	#N/A	-1.07738	.
c89882_g1_i1	-0.728745	#N/A	-1.08079	CPR30_ARATH
c81436_g1_i1	0.702304	#N/A	-1.09193	PIRL_SOLLC
c93593_g1_i1	-0.739568	#N/A	-1.09393	RL7_CHLL2
c92647_g1_i2	1.08283	#N/A	-1.09591	PTR28_ARATH
c81501_g1_i1	-0.703177	#N/A	-1.09723	.
c86797_g2_i1	1.1831	#N/A	-1.09945	.
c90170_g2_i2	-0.656265	#N/A	-1.10078	.
c91258_g2_i1	0.842997	#N/A	-1.10103	APT5_ARATH
c90992_g2_i1	-1.25453	#N/A	-1.10425	AOC3_ARATH
c99552_g4_i2	-1.04735	#N/A	-1.10495	.
c117056_g1_i1	3.40805	#N/A	-1.10728	.
c95353_g2_i1	-0.632382	#N/A	-1.1124	STC_RICCO
c72402_g1_i1	-0.95118	#N/A	-1.11634	.
c89516_g5_i1	-0.550551	#N/A	-1.1303	NDUV2_ARATH
c81540_g2_i1	-0.956228	#N/A	-1.13382	.
c94057_g2_i2	-0.684265	#N/A	-1.13445	E13B_WHEAT
c96265_g2_i2	-0.883461	#N/A	-1.13724	.
c90511_g1_i2	-1.52676	#N/A	-1.13789	.
c91006_g3_i1	-0.647239	#N/A	-1.14041	MA653_ARATH
c88013_g2_i1	-0.957052	#N/A	-1.14211	FB345_ARATH
c82926_g1_i1	-0.874473	#N/A	-1.15227	.
c82341_g1_i1	1.64628	#N/A	-1.15299	.
c86193_g4_i1	-0.556711	#N/A	-1.15611	EF1A_MANES
c87012_g1_i3	-1.03958	#N/A	-1.15644	MED28_ARATH
c98437_g3_i6	-0.840164	#N/A	-1.15655	.
c97922_g1_i1	-1.10155	#N/A	-1.15995	AB21G_ARATH
c90731_g1_i1	-0.679971	#N/A	-1.16218	ERD2B_ARATH
c87795_g3_i1	-0.549864	#N/A	-1.16403	FENR2_PEA
c91258_g2_i3	0.796441	#N/A	-1.16959	APT5_ARATH
c97986_g1_i3	-0.894411	#N/A	-1.17164	.
c94057_g2_i1	-0.727837	#N/A	-1.17427	E13B_WHEAT
c56770_g1_i2	-0.623491	#N/A	-1.1802	.
c99317_g3_i7	-0.888481	#N/A	-1.18311	TT12_ARATH
c86326_g3_i1	-1.17131	#N/A	-1.18451	6PGL2_ORYSJ
c82040_g1_i1	-0.571951	#N/A	-1.18963	CYB5_BRAOB
c83048_g5_i3	-2.65465	#N/A	-1.19401	.
c87435_g2_i1	-1.26747	#N/A	-1.19707	.
c90621_g1_i2	-1.04789	#N/A	-1.19932	ALGC_PSEPK
c87560_g3_i2	-0.97837	#N/A	-1.20154	.
c85258_g1_i2	2.45529	#N/A	-1.20276	.
c97234_g3_i1	-1.13476	#N/A	-1.20511	TT12_ARATH
c82524_g1_i1	-1.38041	#N/A	-1.2091	PLY15_ARATH
c97815_g1_i10	-1.1839	#N/A	-1.21002	LCAT2_ARATH
c91203_g1_i1	1.16318	#N/A	-1.21298	SCL3_ARATH
c79843_g1_i1	1.27809	#N/A	-1.21771	NC2A_DICDI
c99323_g1_i7	-1.72149	#N/A	-1.22278	.
c94932_g4_i4	-1.00944	#N/A	-1.22369	.
c65424_g1_i1	2.48593	#N/A	-1.2346	.
c75882_g2_i1	-0.734603	#N/A	-1.2493	.
c94932_g4_i2	-0.886588	#N/A	-1.25558	.
c85921_g3_i1	1.07884	#N/A	-1.26531	UGT1_GARJA
c75976_g3_i1	-3.50928	#N/A	-1.26574	.
c90188_g3_i3	-0.851244	#N/A	-1.27599	PDX2_ARATH
c39187_g1_i1	2.15326	#N/A	-1.27737	.
c97234_g3_i3	-1.19474	#N/A	-1.28397	TT12_ARATH
c78918_g1_i2	-1.05121	#N/A	-1.2868	PHS_CHLL2
c90967_g3_i1	-0.6867	#N/A	-1.29148	.
c94121_g1_i1	-1.39619	#N/A	-1.29371	FB316_ARATH
c96057_g1_i1	-1.00024	#N/A	-1.2947	.
c94066_g3_i1	-1.87391	#N/A	-1.30671	PABP3_ARATH
c86849_g3_i1	-1.23405	#N/A	-1.30856	PORA_CUCSA
c80112_g1_i1	-0.843867	#N/A	-1.3114	.
c93516_g1_i3	-0.788369	#N/A	-1.31464	APTH1_CRYNJ
c81389_g1_i1	-0.696599	#N/A	-1.32454	TI221_ARATH
c83393_g2_i1	-0.924317	#N/A	-1.33369	.
c93597_g1_i1	4.73178	#N/A	-1.33526	C78A7_ARATH
c82929_g1_i1	2.63295	#N/A	-1.34248	APT5_ARATH
c68355_g1_i1	1.91815	#N/A	-1.34713	C80A1_BERST
c90747_g2_i1	-1.83836	#N/A	-1.34948	.
c95581_g1_i1	-0.786825	#N/A	-1.353	.
c99601_g1_i5	-1.48915	#N/A	-1.35828	.
c99629_g2_i6	-2.28305	#N/A	-1.36613	.
c93904_g1_i4	-2.16669	#N/A	-1.37797	.
c88229_g2_i1	-0.924169	#N/A	-1.37923	Y4276_ARATH
c83526_g1_i3	3.14621	#N/A	-1.38132	.
c90343_g1_i1	-1.46486	#N/A	-1.39858	.
c88078_g3_i1	-1.13863	#N/A	-1.40712	DIV_ANTMA
c87043_g1_i1	-1.25779	#N/A	-1.41227	CSE_ARATH
c90422_g1_i1	-0.893327	#N/A	-1.41431	CNGC1_ARATH
c94430_g1_i5	-1.20018	#N/A	-1.41446	SRC30_ARATH
c90477_g2_i1	-0.619079	#N/A	-1.41675	HDHD3_DANRE
c86452_g3_i4	-1.65919	#N/A	-1.42096	Y3475_ARATH
c93536_g1_i2	-0.70237	#N/A	-1.4246	P5CS_ACTDE
c96211_g1_i1	0.825886	#N/A	-1.42543	PPSP2_ARATH
c90423_g2_i1	-1.16406	#N/A	-1.43734	.
c100013_g3_i2	-0.750662	#N/A	-1.45151	PHO13_ARATH
c88408_g2_i3	-0.845793	#N/A	-1.45283	TRE_ORYSJ
c87669_g5_i1	-0.826863	#N/A	-1.46338	MVD1_DANRE
c79013_g1_i1	0.695703	#N/A	-1.46535	PKS1_ARATH
c87669_g5_i2	-0.719623	#N/A	-1.46626	MVD1_DANRE
c99317_g3_i1	-0.792396	#N/A	-1.46629	TT12_ARATH
c89239_g3_i1	-0.894458	#N/A	-1.47755	.
c87285_g4_i4	-1.99126	#N/A	-1.48083	C89A2_ARATH
c80259_g1_i3	-1.12859	#N/A	-1.48939	YCP9_SCHPO
c91521_g2_i2	-1.95258	#N/A	-1.48956	APA1_ARATH
c99615_g1_i1	-1.45153	#N/A	-1.50121	Y3136_ARATH
c97234_g3_i2	-1.33076	#N/A	-1.50864	TT12_ARATH
c88408_g2_i1	-0.672921	#N/A	-1.51709	TRE_ORYSJ
c93536_g1_i1	-0.871922	#N/A	-1.52614	P5CS_ACTDE
c94871_g5_i2	-0.939636	#N/A	-1.53096	T184C_BOVIN
c97492_g2_i1	1.13071	#N/A	-1.5475	.
c90262_g2_i3	-1.12224	#N/A	-1.55042	CYT3_ARATH
c98547_g2_i2	-1.2512	#N/A	-1.56143	FPGS1_ARATH
c86366_g2_i1	-0.595918	#N/A	-1.56802	RL182_ARATH
c99583_g2_i2	-1.15473	#N/A	-1.57266	PUMP4_ARATH
c97864_g1_i1	-0.87323	#N/A	-1.57823	ACCR3_ARATH
c96020_g1_i8	-1.55115	#N/A	-1.58609	.
c93616_g1_i1	-0.924072	#N/A	-1.59018	.
c90262_g2_i5	-0.940997	#N/A	-1.60451	CYT3_ARATH
c86452_g3_i1	-1.02384	#N/A	-1.61528	Y3475_ARATH
c81911_g1_i1	-0.5553	#N/A	-1.62353	GSTF_HYOMU
c95919_g2_i2	0.733312	#N/A	-1.63729	UGT1_GARJA
c58151_g1_i1	-1.13269	#N/A	-1.65119	CAMT3_ARATH
c91027_g2_i1	-1.12381	#N/A	-1.65692	AZG1_ARATH
c86797_g2_i2	1.12811	#N/A	-1.65896	.
c78037_g1_i1	-0.547427	#N/A	-1.65908	CYB5_TOBAC
c82806_g1_i2	-0.635674	#N/A	-1.66498	RS201_ARATH
c95455_g4_i1	-1.22307	#N/A	-1.67195	.
c97145_g1_i3	-1.68443	#N/A	-1.67663	ATR_ARATH
c78918_g1_i5	-1.44246	#N/A	-1.67697	PHS_CHLL2
c99461_g1_i1	-1.15046	#N/A	-1.68344	PDR2_NICPL
c96747_g5_i1	1.09223	#N/A	-1.68487	FURH_VIBFR
c97319_g2_i16	-2.74255	#N/A	-1.71028	TAM41_DANRE
c96747_g4_i1	0.593003	#N/A	-1.71143	BGL12_ORYSJ
c82996_g1_i1	-0.980758	#N/A	-1.724	TCP4_ARATH
c83739_g7_i1	-0.886444	#N/A	-1.74435	EXPA8_ARATH
c95211_g2_i1	-1.8725	#N/A	-1.74747	.
c83739_g6_i1	-1.32155	#N/A	-1.75119	.
c77129_g1_i1	-0.867381	#N/A	-1.7637	.
c91377_g1_i7	-1.29563	#N/A	-1.78757	SVP_ARATH
c97145_g1_i2	-1.94078	#N/A	-1.7922	ATR_ORYSI
c99461_g1_i2	-0.889899	#N/A	-1.7944	PDR2_NICPL
c46588_g2_i1	-3.21249	#N/A	-1.79526	.
c82687_g2_i1	-1.15712	#N/A	-1.79664	GDL76_ARATH
c77421_g1_i1	-1.85646	#N/A	-1.82114	GALUR_FRAAN
c87051_g2_i1	-1.56582	#N/A	-1.83017	PXG_SESIN
c84421_g4_i1	-1.46355	#N/A	-1.84406	.
c78202_g2_i1	2.91862	#N/A	-1.85059	.
c81167_g1_i1	-0.924161	#N/A	-1.85154	YL126_YEAST
c81501_g1_i2	-0.89099	#N/A	-1.88535	.
c98547_g2_i7	-1.26623	#N/A	-1.90081	FPGS1_ARATH
c70812_g1_i2	2.82361	#N/A	-1.90286	.
c83611_g1_i2	-2.24218	#N/A	-1.9046	.
c84955_g1_i2	-1.00669	#N/A	-1.91001	.
c82929_g1_i2	2.28636	#N/A	-1.94235	APT5_ARATH
c87671_g2_i2	-0.622821	#N/A	-1.94528	LOL1_ARATH
c96315_g4_i3	-2.028	#N/A	-1.95759	PDR2_NICPL
c97122_g2_i2	2.07477	#N/A	-1.96734	.
c89452_g2_i1	-1.38639	#N/A	-1.97807	PDR2_NICPL
c98610_g4_i2	-1.21821	#N/A	-1.97992	TBL13_ARATH
c83611_g1_i1	-2.86947	#N/A	-1.98681	.
c83999_g1_i1	-1.2197	#N/A	-2.0154	TNG2_BOVIN
c96211_g1_i2	0.950006	#N/A	-2.06827	PPSP2_ARATH
c88354_g3_i2	1.30536	#N/A	-2.06842	Y3028_ARATH
c83999_g1_i2	-0.888636	#N/A	-2.06922	TNG2_MOUSE
c95512_g2_i3	-1.22182	#N/A	-2.08601	UGT8_CATRO
c80130_g1_i10	-1.35837	#N/A	-2.09561	PR1A_TOBAC
c46588_g1_i1	-2.87092	#N/A	-2.10042	.
c85226_g1_i1	-1.07076	#N/A	-2.12641	.
c96996_g1_i1	-1.28689	#N/A	-2.12678	.
c88221_g2_i3	2.38785	#N/A	-2.13652	KNAT6_ARATH
c86917_g1_i1	0.887483	#N/A	-2.13732	BGH3B_BACO1
c99086_g6_i1	-1.20662	#N/A	-2.14362	.
c86350_g5_i1	-3.47989	#N/A	-2.14438	.
c84068_g1_i1	-1.41971	#N/A	-2.14599	KPRO_MAIZE
c92937_g1_i2	-0.816575	#N/A	-2.1493	AGAL_COFAR
c98593_g1_i4	-0.815577	#N/A	-2.16067	RL222_ARATH
c97016_g1_i4	-0.867333	#N/A	-2.16789	UGT8_CATRO
c99317_g3_i8	-1.14541	#N/A	-2.20028	TT12_ARATH
c93626_g2_i3	-1.70007	#N/A	-2.20381	YP20_BACLI
c99081_g2_i2	-0.739257	#N/A	-2.20887	UGT8_CATRO
c90422_g1_i4	-0.832064	#N/A	-2.21548	CNGC1_ARATH
c74521_g2_i1	-3.88975	#N/A	-2.21719	.
c125172_g1_i1	-2.94723	#N/A	-2.23379	.
c79398_g2_i1	-0.93094	#N/A	-2.24766	.
c90194_g2_i1	-0.779309	#N/A	-2.27915	NUD15_ARATH
c78202_g2_i2	2.14636	#N/A	-2.29073	.
c86603_g1_i1	1.72926	#N/A	-2.29468	SDI1_ARATH
c100217_g1_i1	-1.9948	#N/A	-2.32532	EFR_ARATH
c97032_g2_i14	-3.56864	#N/A	-2.33607	.
c90484_g2_i1	-0.864932	#N/A	-2.34648	DBNBT_TAXCA
c77413_g2_i4	-2.10595	#N/A	-2.37034	.
c85006_g1_i2	-1.27002	#N/A	-2.37099	.
c92937_g1_i1	-0.859388	#N/A	-2.37711	AGAL_COFAR
c65220_g1_i1	-1.01858	#N/A	-2.39664	.
c80130_g1_i9	-1.59605	#N/A	-2.44547	PR1A_TOBAC
c97171_g1_i2	3.01504	#N/A	-2.44852	KING1_ARATH
c86600_g2_i1	0.93821	#N/A	-2.49519	.
c57809_g1_i2	-1.50973	#N/A	-2.51845	.
c62958_g1_i1	-1.46796	#N/A	-2.54775	RNHX1_ARATH
c93107_g2_i4	0.690188	#N/A	-2.55021	CRK25_ARATH
c75948_g2_i1	0.767379	#N/A	-2.56667	GLUA_DICDI
c78039_g3_i2	-2.40598	#N/A	-2.58335	RNHX1_ARATH
c72296_g1_i1	-1.15579	#N/A	-2.6126	.
c91775_g1_i2	-0.759472	#N/A	-2.61497	CHI5_PHAVU
c87040_g2_i4	-2.54684	#N/A	-2.65431	.
c99081_g2_i5	-1.09235	#N/A	-2.66303	UGT8_CATRO
c97032_g2_i8	-3.17529	#N/A	-2.66595	.
c97032_g2_i4	-4.78102	#N/A	-2.67561	.
c96340_g3_i1	-1.81001	#N/A	-2.71757	AOX1_TOBAC
c89835_g7_i1	-3.51074	#N/A	-2.7242	.
c94062_g2_i1	-3.28413	#N/A	-2.74112	.
c87894_g1_i2	-1.80905	#N/A	-2.78265	.
c116048_g1_i1	-2.16669	#N/A	-2.83408	.
c91611_g1_i2	2.13817	#N/A	-2.83949	.
c77510_g1_i1	2.84015	#N/A	-2.84646	PTR14_ARATH
c91775_g2_i2	-1.01965	#N/A	-2.90383	CHIT_PHAVU
c78039_g3_i1	-2.55557	#N/A	-2.91758	RNHX1_ARATH
c98156_g2_i8	-1.25735	#N/A	-2.97977	.
c83295_g4_i1	4.63516	#N/A	-2.98047	UGT2_GARJA
c94812_g1_i3	-1.77523	#N/A	-2.9866	ERF93_ARATH
c95294_g2_i3	-4.24044	#N/A	-3.02097	.
c98156_g2_i10	-1.47463	#N/A	-3.0324	7SB1_SOYBN
c118229_g1_i1	-6.29253	#N/A	-3.07695	.
c72843_g1_i1	-1.29911	#N/A	-3.07762	.
c88354_g3_i1	1.41136	#N/A	-3.16316	Y3028_ARATH
c91813_g4_i3	-1.37007	#N/A	-3.1739	UGAT_BELPE
c97319_g2_i8	-4.72199	#N/A	-3.20066	.
c14671_g1_i1	-3.41555	#N/A	-3.24731	PUB21_ARATH
c89835_g7_i2	-4.22557	#N/A	-3.25857	.
c97073_g2_i1	-1.39303	#N/A	-3.38862	RLP12_ARATH
c99977_g1_i1	-9.424	#N/A	-3.48986	.
[truncated: 18,143 more rows]
