# Supplementary material for: VcFT-induced mobile florigenic signals in transgenic and transgrafted blueberries
Source: Hortic Res. 2019 Sep 11;6:105. doi: 10.1038/s41438-019-0188-5 (PMC6804590; doi:10.1038/s41438-019-0188-5)
Supplement: Supplementary file 4 — Table S2 [file 41438_2019_188_MOESM4_ESM.xlsx]

## Sheet: Sheet2
Table S2 Differentially expressed transcripts shared between the two comparisons of transgenic NT:T leaves vs. non-transgenic NT/NT leaves and non-transgenic NT:T leaves vs. non-transgenic NT:NT leaves. FDR (False discovery rate) < 0.05.
Transcript	Log2FC (transgenic NT:T leaf/non-transgenic NT:NT leaf)	Log2FC (non-transgenic NT:T leaf/non-transgenic NT:NT leaf)	Annotation	Involved in flowering or hormone pathway using Arabidopsis as the reference
c82272_g1_i1	-2.04364	-9.50136	GOLS2_SOLLC
c30184_g1_i1	-4.01726	-7.4457	.
c68604_g1_i1	-7.07325	-7.141	EF1A1_DROME
c74481_g1_i1	-4.192	-6.75422	.
c94107_g3_i3	-6.47474	-6.54223	.	AGL20, SOC1, ATSOC1
c90296_g1_i3	-1.94078	-6.13421	ATHB7_ARATH
c89049_g1_i2	-3.38319	-6.11879	FTSH6_ARATH
c89049_g1_i1	-3.57842	-5.33077	FTSH6_ARATH
c97324_g1_i1	-2.26661	-5.23592	XERO1_ARATH
c82404_g1_i1	-2.11181	-4.76609	.
c120832_g1_i1	-8.49101	-4.7405	.
c95953_g1_i1	-1.7099	-4.4841	P2C03_ARATH
c71893_g1_i1	-4.62098	-4.37919	.
c21522_g1_i1	-6.47474	-4.11738	.
c95953_g1_i2	-1.37343	-3.67747	P2C24_ARATH
c47422_g1_i1	-2.35713	-3.63563	.
c66974_g3_i1	-2.38503	-3.44805	GALUR_FRAAN
c67680_g1_i1	-4.11846	-3.41862	ASR3_SOLLC
c72374_g1_i1	-3.9888	-3.18821	.
c100210_g1_i2	-2.39122	-3.01939	Y1571_ARATH
c120901_g1_i1	-2.45697	-3.01903	VTSS1_SOLTU
c91123_g3_i2	-1.34307	-3.00341	CIPK5_ARATH
c91123_g3_i1	-2.3212	-3.00094	CIPK5_ARATH
c96670_g2_i3	-0.842423	-2.95779	.
c66377_g1_i1	-1.96462	-2.87993	.
c83048_g1_i6	-1.2592	-2.86533	EXS_ARATH
c94588_g1_i2	-2.3576	-2.78586	.
c88313_g2_i1	-1.36996	-2.58397	ABAH1_ARATH	ABA
c93215_g3_i1	-1.37557	-2.54368	NAC72_ARATH
c83486_g1_i2	-1.60958	-2.53359	.
c92228_g1_i1	-1.96733	-2.53137	.
c89567_g1_i1	-2.59737	-2.52991	FK126_ARATH
c88105_g1_i2	-0.96605	-2.50426	LEA29_GOSHI
c99966_g1_i1	-1.53117	-2.46116	.
c93939_g1_i3	-1.26247	-2.43921	.
c74195_g2_i1	-3.02271	-2.4149	.
c86396_g3_i1	-1.85611	-2.41382	.
c94107_g4_i1	-2.19904	-2.35141	SOC1_ARATH	AGL19, GL19
c80808_g1_i1	-1.0786	-2.35035	OS13_SOLCO
c78022_g1_i1	-0.688355	-2.33906	.
c46692_g1_i1	-2.15983	-2.31274	.
c95002_g2_i5	-2.27769	-2.2945	.
c76762_g2_i1	-2.3924	-2.28508	ACH10_ARATH	GA
c83390_g7_i2	-0.925262	-2.25913	.
c92704_g6_i1	-1.78907	-2.22919	APRR5_ARATH	APRR5, PRR5
c91134_g1_i7	-1.62952	-2.20886	GUB_NICPL
c89415_g5_i1	-2.25753	-2.20627	.
c83048_g1_i3	-1.59376	-2.19426	.
c83486_g1_i1	-1.91987	-2.17706	.
c83048_g5_i2	-1.33296	-2.17318	.
c100105_g1_i2	-1.34003	-2.15366	.
c92704_g6_i2	-1.55466	-2.09275	PRR95_ORYSJ	APRR5, PRR5
c69074_g1_i1	-1.87405	-2.06564	LEA2_CICAR
c97410_g2_i3	-0.834017	-2.04631	ABIL3_ARATH
c99027_g2_i8	-1.15137	-1.97852	.
c83901_g1_i1	-0.942424	-1.91512	DNJ20_ARATH
c72886_g1_i2	-1.37262	-1.9033	.
c86768_g2_i1	-1.31798	-1.90082	.
c97073_g4_i1	-1.59108	-1.89035	PXL1_ARATH
c90627_g8_i2	-2.00707	-1.88899	RLP12_ARATH
c87746_g3_i2	-1.90213	-1.8863	.
c89792_g2_i2	-1.80505	-1.87583	.
c90060_g2_i2	-1.2561	-1.83137	CAES_ARATH
c66214_g1_i1	-1.59138	-1.81687	DNJB5_BOVIN
c92665_g1_i2	-1.43858	-1.81074	RFS2_ARATH
c88728_g3_i2	1.15525	-1.80908	.
c90374_g2_i1	-0.907555	-1.7876	AX10A_SOYBN
c94812_g1_i6	-1.7482	-1.78757	ERF5_TOBAC
c89719_g1_i1	-0.831782	-1.78532	ACCH1_ARATH	GA
c76073_g1_i2	-1.28273	-1.77517	LEAD3_DAUCA
c75003_g1_i1	-1.17316	-1.77406	.
c53646_g1_i1	-1.7669	-1.77175	LHTL8_ARATH
c76073_g1_i1	-1.24119	-1.75822	LEAD3_DAUCA
c77691_g2_i1	-1.20946	-1.73678	IBH1_ARATH
c93626_g2_i1	-1.57258	-1.72536	YP20_BACLI
c100274_g2_i1	-1.3779	-1.68956	WRK33_ARATH
c89508_g1_i2	-3.33349	-1.68014	AI5L5_ARATH	ABF3, DPBF5
c88181_g1_i5	-1.5646	-1.67265	.
c90654_g1_i1	-1.48333	-1.63596	HOL3_ARATH
c92665_g1_i3	-1.24973	-1.63548	RFS2_ARATH
c80114_g1_i1	-1.89523	-1.62482	.
c98439_g1_i3	-1.2721	-1.6211	.
c87643_g1_i1	-1.77592	-1.61294	.
c82339_g3_i1	-1.37847	-1.60114	PDR2_NICPL
c92665_g1_i1	-1.18364	-1.59826	RFS2_ARATH
c88433_g1_i1	-4.89714	-1.59696	.
c82414_g1_i2	-0.972298	-1.58823	EPHX3_XENTR
c93646_g3_i1	-2.41783	-1.57925	.
c74458_g2_i1	-3.0255	-1.57567	CXE13_ARATH
c98605_g2_i7	-1.81202	-1.57525	.
c99309_g4_i1	-3.58765	-1.57354	.
c90677_g2_i4	-2.89438	-1.57258	Y3720_ARATH
c92777_g3_i3	-2.3411	-1.54896	.
c89762_g2_i1	-1.5349	-1.54641	GRXS2_ARATH
c78629_g1_i1	0.956379	-1.52872	.
c72886_g1_i1	-2.58345	-1.5215	.
c91935_g1_i1	-1.44483	-1.49398	.
c87560_g5_i4	-1.39375	-1.4936	.
c78629_g1_i2	0.979002	-1.48428	.
c99120_g2_i2	-0.841273	-1.47365	.
c98826_g3_i1	-1.06383	-1.46944	Y1839_ARATH
c92549_g2_i1	-1.0764	-1.46716	.
c70161_g1_i2	1.39236	-1.46337	WLIM1_ARATH
c88563_g5_i5	-1.03377	-1.45657	.
c78113_g1_i2	-1.36473	-1.45287	WRK26_ARATH
c74899_g1_i1	-1.67205	-1.44893	.
c80079_g2_i1	-1.26721	-1.43873	Y1561_ARATH
c83936_g2_i3	-0.961946	-1.43662	.
c93834_g1_i1	-1.91041	-1.42105	.
c90682_g4_i1	-1.22853	-1.41687	CRK6_ARATH
c99461_g1_i5	-1.4729	-1.40441	PDR2_NICPL
c86822_g1_i1	1.55683	-1.38997	LEC_PARPC
c94544_g4_i2	-1.84752	-1.36946	BON3_ARATH
c98380_g1_i2	-0.935241	-1.35301	.
c96315_g4_i4	-1.22218	-1.3502	PDR2_NICPL
c96980_g5_i2	-9.1118	-1.3456	PPP7L_ARATH
c83936_g2_i2	-0.67489	-1.3279	.
c100125_g1_i5	-2.54762	-1.32008	Y3804_ARATH
c89279_g1_i2	-1.74769	-1.29228	.
c98380_g1_i1	-1.04382	-1.27833	.
c94812_g1_i1	-1.27653	-1.26253	ERF5_TOBAC
c99171_g4_i5	-0.909649	-1.24106	AB22G_ARATH	AUX
c94812_g1_i2	-1.11468	-1.23872	ERF5_TOBAC
c98372_g1_i3	-1.3534	-1.22838	.
c98442_g3_i4	-1.07497	-1.22831	EFR_ARATH
c99554_g1_i1	-1.675	-1.21387	.
c69753_g1_i3	-0.738123	-1.21299	.
c99969_g2_i1	-0.932691	-1.21222	Y4729_ARATH
c89475_g1_i1	-1.43645	-1.20038	.
c82665_g1_i3	-1.46735	-1.19242	.
c92549_g2_i2	-1.22451	-1.17025	.
c99099_g1_i5	-0.857736	-1.16449	FLS2_ARATH
c75124_g1_i1	-1.45706	-1.16175	MUTE_ARATH
c91318_g1_i2	-1.86627	-1.15836	RLP12_ARATH
c92086_g2_i1	0.822856	-1.15502	.
c92867_g2_i4	-1.00832	-1.14782	.
c93939_g2_i1	-0.973495	-1.14504	PCKA_ARATH
c84480_g1_i1	-1.83475	-1.13723	SILD_FORIN	ABA
c87064_g1_i1	-0.876974	-1.13438	TRM32_ARATH
c98826_g3_i2	-0.694356	-1.1297	Y1839_ARATH
c99218_g1_i4	-0.81281	-1.12431	NUDT8_ARATH
c99171_g4_i3	-0.941635	-1.12027	AB22G_ARATH	AUX
c77575_g1_i1	-1.07206	-1.11719	POT5_ARATH
c100324_g1_i1	1.51395	-1.11429	POLX_TOBAC
c87920_g10_i1	-1.88488	-1.11352	.
c79887_g2_i1	-0.936899	-1.10637	KING1_ARATH
c86768_g3_i1	-0.900714	-1.10479	AFP1_ARATH
c99336_g3_i2	-1.28204	-1.1044	HPXO_KLEP7
c93307_g1_i1	-0.799476	-1.10327	AB22G_ARATH
c92194_g1_i3	-0.618577	-1.09345	CPRF1_PETCR
c81392_g1_i1	-0.798049	-1.09271	.
c69753_g1_i1	-0.694272	-1.09259	.
c99171_g4_i1	-0.850034	-1.0792	C76A2_SOLME	AUX
c99461_g1_i4	-1.21132	-1.07805	PDR2_NICPL
c93722_g1_i1	-1.1215	-1.07633	.
c79312_g1_i1	-1.13292	-1.07562	WIN1_SOLTU
c94596_g2_i2	-0.916569	-1.06983	UFC_ARATH
c99309_g1_i1	-1.94016	-1.06855	.
c71046_g1_i1	-1.2805	-1.06554	.
c84062_g1_i1	-0.69826	-1.04196	PIP27_MAIZE
c99969_g2_i3	-1.13167	-1.03735	Y4729_ARATH
c82603_g6_i1	-1.21088	-1.01967	GLUT1_ARATH
c99171_g4_i4	-0.826222	-1.0194	.	AUX
c85598_g5_i2	-1.50197	-1.01795	FATA2_ARATH
c94544_g4_i1	-1.73562	-1.00625	BON3_ARATH
c86242_g1_i1	-0.925221	-1.00147	GL24_ARATH
c100125_g1_i3	-1.46081	-1.00046	GSO1_ARATH
c91085_g2_i3	-1.11993	-0.995879	PDF2_ARATH
c99171_g4_i6	-0.814295	-0.984066	C76A2_SOLME	AUX
c41225_g1_i1	-1.14473	-0.979713	.
c91652_g1_i1	-0.785356	-0.978576	CIPKB_ARATH
c94260_g1_i1	-1.00566	-0.976913	.
c97866_g6_i1	-1.8299	-0.972994	.
c98943_g2_i3	1.02736	-0.957004	ANXD5_ARATH
c83210_g3_i2	-0.867589	-0.942154	.
c100049_g3_i2	-3.16026	-0.934822	CHIT1_HUMAN
c99403_g1_i5	-1.41419	-0.921521	.
c80280_g1_i1	-1.32477	-0.914144	LIRP1_ORYSJ
c81543_g2_i3	-1.09435	-0.897754	AB13B_ARATH
c94302_g1_i1	-1.27631	-0.893351	TMM_ARATH
c100283_g2_i1	0.609151	-0.872146	C14A1_ARATH	Cytokinin
c81346_g2_i1	-1.46857	-0.868187	.
c92588_g3_i2	-0.603169	-0.862947	XTH28_ARATH
c84062_g1_i2	-0.757672	-0.862111	PIP27_MAIZE
c83137_g7_i1	-1.32247	-0.85945	M810_ARATH
c100283_g2_i2	0.740192	-0.838021	C14A1_ARATH	Cytokinin
c85599_g4_i3	-0.650356	-0.824744	AVP_VIGRR
c92048_g2_i1	-0.598688	-0.812173	NRX2_ORYSJ
c95392_g1_i2	-0.726964	-0.811049	U80A2_ARATH
c82932_g2_i1	-0.728561	-0.798254	MYB06_ANTMA
c93373_g1_i2	-0.997338	-0.79582	SCP25_ARATH
c86887_g5_i1	-0.671348	-0.795536	.
c81543_g2_i1	-1.07816	-0.777195	AB13B_ARATH
c97705_g1_i2	-0.896561	-0.750401	HIR1_ARATH
c95712_g2_i1	-0.792948	-0.733885	ATL72_ARATH
c100049_g3_i1	-2.10501	-0.730111	CRK16_ARATH
c93723_g1_i1	-0.709123	-0.707326	.
c68336_g1_i1	0.74056	0.66557	CHAC2_RAT
c79816_g2_i1	0.986427	0.670239	MSRA_SOLLC
c92313_g2_i1	1.06245	0.671453	.
c78042_g1_i2	1.2784	0.681017	VINSY_RAUSE
c98138_g1_i1	0.829575	0.691077	U83A1_ARATH	Cytokinin
c80050_g1_i1	0.623735	0.709508	XCP1_ARATH
c85481_g1_i2	0.647498	0.717363	FQRL1_ARATH
c83411_g2_i1	1.37641	0.719596	DIOX1_PAPSO	GA
c75188_g1_i2	-1.09453	0.737005	ERF71_ARATH
c90085_g3_i1	1.14276	0.759266	DIV_ANTMA
c94375_g1_i8	0.732129	0.778414	SBT33_ARATH
c81438_g1_i2	0.78058	0.780614	FB302_ARATH
c79778_g1_i1	-1.41548	0.789803	SODF2_ARATH
c90186_g1_i1	1.40287	0.79934	QORL_ARATH
c93255_g4_i1	1.14734	0.810305	C7A29_PANGI	BR
c85489_g1_i1	0.783994	0.815952	ENL2_ARATH
c74871_g1_i1	0.634234	0.833744	.
c87156_g2_i1	0.580331	0.835577	ANXD4_ARATH
c90149_g4_i1	0.650983	0.839956	ASPL1_ARATH
c93201_g1_i3	1.264	0.860491	GSTL3_ARATH
c90186_g1_i2	1.4341	0.862352	QORL_ARATH
c94454_g1_i1	2.16689	0.868444	FL3H_PETCR	GA
c94741_g2_i4	1.34886	0.871097	SDI2_ARATH
c93201_g1_i2	1.40751	0.885377	GSTL3_ARATH
c86764_g1_i1	1.07746	0.896577	.
c87875_g1_i1	1.03194	0.897307	.
c67450_g1_i1	0.904752	0.901291	AB19A_PRUPE
c90149_g4_i2	0.717556	0.902756	ASPL1_ARATH
c79540_g1_i4	1.48468	0.905449	MY113_ARATH
c68213_g1_i1	0.859115	0.909068	.
c96171_g4_i1	0.997619	0.915615	APR3_ARATH
c73540_g1_i1	0.999287	0.919466	FAF3_ARATH
c92104_g2_i1	0.852133	0.924456	LBD25_ARATH
c81010_g1_i1	1.16479	0.943724	IP5PB_ARATH
c62776_g1_i1	1.09476	0.94702	Y5161_ARATH
c98195_g2_i1	0.81774	0.967762	CCA21_ORYSJ
c96995_g1_i6	0.879632	0.973471	.
c92708_g3_i4	1.21243	0.989619	Y1725_ARATH
c93468_g2_i1	0.648611	1.00721	GDL76_ARATH
c92142_g1_i1	0.978324	1.05297	GUAA_AQUAE
c83245_g3_i1	0.87097	1.06931	CVIF2_ARATH
c85777_g1_i3	1.89536	1.10199	.
c82422_g1_i1	1.31432	1.10887	PPA1_SOLLC
c7128_g1_i1	1.45123	1.11044	.
c94375_g1_i4	0.880634	1.1288	SBT35_ARATH
c88688_g1_i1	0.889993	1.19672	KIWEL_ACTDE
c93113_g2_i2	0.728866	1.20132	.
c87690_g1_i1	1.37957	1.20366	RBPD_NOSS1
c87542_g2_i1	1.04428	1.24965	.
c93113_g2_i1	0.74412	1.26711	.
c88845_g2_i1	2.92972	1.26771	.
c83588_g1_i1	1.26488	1.27458	.	AUX
c79540_g1_i1	1.46807	1.29248	.
c91690_g1_i6	1.39364	1.31711	APK2B_ARATH
c95218_g1_i2	1.00826	1.32585	.
c92142_g1_i2	1.34213	1.34765	GUAA_AQUAE
c86603_g1_i2	1.87124	1.37345	SDI1_ARATH
c89088_g2_i1	1.39593	1.38123	.
c79540_g1_i2	1.75407	1.38829	MY113_ARATH
c78879_g2_i1	1.43035	1.38878	.
c83042_g1_i1	1.59087	1.38976	21KD_DAUCA
c86955_g1_i1	1.15217	1.39416	AMS_ARATH
c98559_g1_i4	1.55695	1.3942	MATE1_ARATH
c97137_g4_i1	-1.4233	1.44356	.
c80777_g1_i1	1.87764	1.44726	GDL15_ARATH
c97137_g4_i2	-1.23215	1.5071	.
c79304_g2_i1	1.96211	1.5436	EIL3_ARATH
c95109_g1_i2	1.79908	1.54933	.
c80267_g3_i2	2.20826	1.59255	FACR2_ARATH
c95109_g1_i4	1.81701	1.59321	.
c72704_g3_i1	1.48942	1.65573	MYB4_ARATH
c88746_g1_i3	-1.96158	1.66607	.
c60894_g2_i1	1.85384	1.67672	.
c88746_g1_i1	-1.43656	1.68854	YPQ3_YEAST
c88746_g1_i2	-1.71184	1.71451	YPQ3_YEAST
c95109_g1_i1	2.02226	1.77583	.
c95109_g1_i3	2.13817	1.7889	.
c85477_g1_i1	-3.39449	1.80565	.
c80267_g3_i5	2.13422	1.83675	FACR2_ARATH
c90644_g3_i2	2.50647	2.0402	KGLT_PETHY	SA
c80267_g3_i1	2.49024	2.06868	FACR2_ARATH
c89130_g5_i1	-0.753481	2.22699	.
c92393_g1_i1	3.27409	2.24022	Y3136_ARATH
c90644_g3_i1	2.57046	2.27471	KGLT_PETHY	SA
c80267_g3_i3	3.12557	2.29451	FACR2_ARATH
c75728_g1_i1	3.10749	2.29983	.
c96345_g2_i2	2.05136	2.3128	CHX15_ARATH
c90644_g3_i5	2.94767	2.41159	KGLT_PETHY	SA
c86370_g7_i2	2.5921	2.46736	KGLT_PETHY	Cytokinin
c79461_g2_i2	2.03265	2.49675	KASC1_ARATH
c90644_g3_i9	3.10646	2.54414	KGLT_PETHY	SA
c90644_g3_i8	2.74056	2.58036	KGLT_PETHY	SA
c90644_g3_i6	2.9496	2.80286	KGLT_PETHY	SA
c92533_g4_i7	3.91515	2.81817	.
c87519_g9_i1	4.20947	2.88985	NLP6_ARATH
c86603_g2_i1	4.3266	2.89657	SDI1_ARATH
c86370_g3_i1	3.45803	3.28039	.
c87657_g2_i1	3.54629	3.57098	KN1_SOLLC
c85756_g1_i1	5.02659	3.98533	GSTFC_ARATH
c81969_g1_i1	4.46261	4.07159	.
c87519_g9_i5	5.7437	4.66566	NLP6_ARATH
c79883_g1_i1	8.57417	7.22469	HSBH1_SOYBN
