# Supplementary material for: VcFT-induced mobile florigenic signals in transgenic and transgrafted blueberries
Source: Hortic Res. 2019 Sep 11;6:105. doi: 10.1038/s41438-019-0188-5 (PMC6804590; doi:10.1038/s41438-019-0188-5)
Supplement: Supplementary file 5 — Table S3 [file 41438_2019_188_MOESM5_ESM.xlsx]

## Sheet: Sheet1
Table S3 Biological process Gene Ontology (GO) term analysis of differentially expressed transcripts shared in the comparisons of non-transgenic NT:NT leaves versus non-transgenic and transgenic leaves from the NT:T grafts, respectively.
GO-ID	Description	P-value	Correlation P-value	Cluster frequency	Total frequency	genes
6796	phosphate metabolic process	1.4982e-07	2.9279e-05	14/58 24.1%	979/22304 4.3%	GSO1_ARATH IP5PB_ARATH P2C24_ARATH CRK16_ARATH Y3804_ARATH P2C03_ARATH APK2B_ARATH EFR_ARATH Y1571_ARATH CRK6_ARATH CIPKB_ARATH Y1561_ARATH CIPK5_ARATH FLS2_ARATH
6793	phosphorus metabolic process	1.517e-07	2.9279e-05	14/58 24.1%	980/22304 4.3%	GSO1_ARATH IP5PB_ARATH P2C24_ARATH CRK16_ARATH Y3804_ARATH P2C03_ARATH APK2B_ARATH EFR_ARATH Y1571_ARATH CRK6_ARATH CIPKB_ARATH Y1561_ARATH CIPK5_ARATH FLS2_ARATH
43687	post-translational protein modification	3.5271e-06	0.00045382	13/58 22.4%	1093/22304 4.9%	GSO1_ARATH P2C24_ARATH CRK16_ARATH Y3804_ARATH P2C03_ARATH APK2B_ARATH EFR_ARATH Y1571_ARATH CRK6_ARATH CIPKB_ARATH Y1561_ARATH CIPK5_ARATH FLS2_ARATH
50896	response to stimulus	8.079e-06	0.00072085	22/58 37.9%	3207/22304 14.3%	IP5PB_ARATH ANXD4_ARATH DNJ20_ARATH AFP1_ARATH ANXD5_ARATH MYB4_ARATH SOC1_ARATH EIL3_ARATH WRK33_ARATH PCKA_ARATH EFR_ARATH ERF71_ARATH NUDT8_ARATH ABAH1_ARATH XERO1_ARATH MY113_ARATH APRR5_ARATH NAC72_ARATH AI5L5_ARATH TMM_ARATH CIPKB_ARATH FLS2_ARATH
6468	protein amino acid phosphorylation	9.3374e-06	0.00072085	11/58 18.9%	842/22304 3.7%	GSO1_ARATH CRK16_ARATH Y1571_ARATH Y3804_ARATH CRK6_ARATH APK2B_ARATH CIPKB_ARATH Y1561_ARATH CIPK5_ARATH EFR_ARATH FLS2_ARATH
9415	response to water	1.1807e-05	0.00075956	6/58 10.3%	196/22304 0.8%	ANXD4_ARATH XERO1_ARATH ANXD5_ARATH NAC72_ARATH AI5L5_ARATH WRK33_ARATH
6464	protein modification process	1.3904e-05	0.00076672	13/58 22.4%	1241/22304 5.5%	GSO1_ARATH P2C24_ARATH CRK16_ARATH Y3804_ARATH P2C03_ARATH APK2B_ARATH EFR_ARATH Y1571_ARATH CRK6_ARATH CIPKB_ARATH Y1561_ARATH CIPK5_ARATH FLS2_ARATH
16310	phosphorylation	1.9274e-05	0.00092996	11/58 18.9%	910/22304 4.0%	GSO1_ARATH CRK16_ARATH Y1571_ARATH Y3804_ARATH CRK6_ARATH APK2B_ARATH CIPKB_ARATH Y1561_ARATH CIPK5_ARATH EFR_ARATH FLS2_ARATH
16045	detection of bacterium	3.9742e-05	0.0016126	2/58 3.4%	4/22304 0.0%	EFR_ARATH FLS2_ARATH
43412	macromolecule modification	4.1777e-05	0.0016126	13/58 22.4%	1378/22304 6.1%	GSO1_ARATH P2C24_ARATH CRK16_ARATH Y3804_ARATH P2C03_ARATH APK2B_ARATH EFR_ARATH Y1571_ARATH CRK6_ARATH CIPKB_ARATH Y1561_ARATH CIPK5_ARATH FLS2_ARATH
9737	response to abscisic acid stimulus	7.4041e-05	0.0019112	6/58 10.3%	272/22304 1.2%	IP5PB_ARATH ANXD4_ARATH AFP1_ARATH NAC72_ARATH AI5L5_ARATH TMM_ARATH
42221	response to chemical stimulus	9.3878e-05	0.0019112	14/58 24.1%	1710/22304 7.6%	IP5PB_ARATH ANXD4_ARATH AFP1_ARATH ANXD5_ARATH MYB4_ARATH EIL3_ARATH WRK33_ARATH PCKA_ARATH ERF71_ARATH XERO1_ARATH MY113_ARATH NAC72_ARATH AI5L5_ARATH TMM_ARATH
44070	regulation of anion transport	9.9024e-05	0.0019112	2/58 3.4%	6/22304 0.0%	EFR_ARATH FLS2_ARATH
10359	regulation of anion channel activity	9.9024e-05	0.0019112	2/58 3.4%	6/22304 0.0%	EFR_ARATH FLS2_ARATH
22898	regulation of transmembrane transporter activity	9.9024e-05	0.0019112	2/58 3.4%	6/22304 0.0%	EFR_ARATH FLS2_ARATH
9595	detection of biotic stimulus	9.9024e-05	0.0019112	2/58 3.4%	6/22304 0.0%	EFR_ARATH FLS2_ARATH
32409	regulation of transporter activity	9.9024e-05	0.0019112	2/58 3.4%	6/22304 0.0%	EFR_ARATH FLS2_ARATH
32412	regulation of ion transmembrane transporter activity	9.9024e-05	0.0019112	2/58 3.4%	6/22304 0.0%	EFR_ARATH FLS2_ARATH
34762	regulation of transmembrane transport	9.9024e-05	0.0019112	2/58 3.4%	6/22304 0.0%	EFR_ARATH FLS2_ARATH
34765	regulation of ion transmembrane transport	9.9024e-05	0.0019112	2/58 3.4%	6/22304 0.0%	EFR_ARATH FLS2_ARATH
9414	response to water deprivation	0.0001287	0.0022493	5/58 8.6%	188/22304 0.8%	ANXD4_ARATH ANXD5_ARATH NAC72_ARATH AI5L5_ARATH WRK33_ARATH
7169	transmembrane receptor protein tyrosine kinase signaling pathway	0.00013403	0.0022493	4/58 6.8%	100/22304 0.4%	GSO1_ARATH Y3804_ARATH EFR_ARATH FLS2_ARATH
7167	enzyme linked receptor protein signaling pathway	0.00013403	0.0022493	4/58 6.8%	100/22304 0.4%	GSO1_ARATH Y3804_ARATH EFR_ARATH FLS2_ARATH
32502	developmental process	0.0001819	0.0028144	14/58 24.1%	1820/22304 8.1%	GSO1_ARATH PDF2_ARATH ABIL3_ARATH MUTE_ARATH SOC1_ARATH FACR2_ARATH EXS_ARATH XTH28_ARATH ABAH1_ARATH APRR5_ARATH AMS_ARATH NAC72_ARATH TMM_ARATH XCP1_ARATH
9628	response to abiotic stimulus	0.00018228	0.0028144	11/58 18.9%	1168/22304 5.2%	ANXD4_ARATH ABAH1_ARATH XERO1_ARATH ANXD5_ARATH APRR5_ARATH MYB4_ARATH SOC1_ARATH NAC72_ARATH AI5L5_ARATH WRK33_ARATH CIPKB_ARATH
48856	anatomical structure development	0.00020342	0.0030199	12/58 20.6%	1392/22304 6.2%	GSO1_ARATH EXS_ARATH XTH28_ARATH ABAH1_ARATH PDF2_ARATH ABIL3_ARATH MUTE_ARATH AMS_ARATH SOC1_ARATH FACR2_ARATH TMM_ARATH XCP1_ARATH
6950	response to stress	0.00021952	0.0031383	14/58 24.1%	1853/22304 8.3%	ANXD4_ARATH DNJ20_ARATH ANXD5_ARATH SOC1_ARATH WRK33_ARATH PCKA_ARATH EFR_ARATH ERF71_ARATH NUDT8_ARATH ABAH1_ARATH XERO1_ARATH NAC72_ARATH AI5L5_ARATH FLS2_ARATH
7275	multicellular organismal development	0.00026486	0.0036513	13/58 22.4%	1655/22304 7.4%	GSO1_ARATH PDF2_ARATH ABIL3_ARATH MUTE_ARATH SOC1_ARATH FACR2_ARATH EXS_ARATH XTH28_ARATH ABAH1_ARATH APRR5_ARATH AMS_ARATH NAC72_ARATH TMM_ARATH
7166	cell surface receptor linked signaling pathway	0.00027884	0.0036536	4/58 6.8%	121/22304 0.5%	GSO1_ARATH Y3804_ARATH EFR_ARATH FLS2_ARATH
9719	response to endogenous stimulus	0.00028395	0.0036536	9/58 15.5%	835/22304 3.7%	IP5PB_ARATH ANXD4_ARATH MY113_ARATH AFP1_ARATH MYB4_ARATH NAC72_ARATH EIL3_ARATH AI5L5_ARATH TMM_ARATH
48658	tapetal layer development	0.00029509	0.0036743	2/58 3.4%	10/22304 0.0%	EXS_ARATH AMS_ARATH
10033	response to organic substance	0.00030857	0.0037221	10/58 17.2%	1037/22304 4.6%	IP5PB_ARATH ANXD4_ARATH MY113_ARATH AFP1_ARATH MYB4_ARATH NAC72_ARATH EIL3_ARATH AI5L5_ARATH TMM_ARATH WRK33_ARATH
48443	stamen development	0.00035644	0.0040466	3/58 5.1%	53/22304 0.2%	EXS_ARATH XTH28_ARATH AMS_ARATH
48466	androecium development	0.00035644	0.0040466	3/58 5.1%	53/22304 0.2%	EXS_ARATH XTH28_ARATH AMS_ARATH
32501	multicellular organismal process	0.00041182	0.0045	13/58 22.4%	1732/22304 7.7%	GSO1_ARATH PDF2_ARATH ABIL3_ARATH MUTE_ARATH SOC1_ARATH FACR2_ARATH EXS_ARATH XTH28_ARATH ABAH1_ARATH APRR5_ARATH AMS_ARATH NAC72_ARATH TMM_ARATH
9791	post-embryonic development	0.00043096	0.0045	9/58 15.5%	884/22304 3.9%	EXS_ARATH XTH28_ARATH ABAH1_ARATH PDF2_ARATH MUTE_ARATH APRR5_ARATH AMS_ARATH SOC1_ARATH TMM_ARATH
43269	regulation of ion transport	0.00043135	0.0045	2/58 3.4%	12/22304 0.0%	EFR_ARATH FLS2_ARATH
16311	dephosphorylation	0.00053959	0.0054811	3/58 5.1%	61/22304 0.2%	IP5PB_ARATH P2C24_ARATH P2C03_ARATH
19538	protein metabolic process	0.00074367	0.0073604	18/58 31.0%	3147/22304 14.1%	GSO1_ARATH P2C24_ARATH DNJ20_ARATH CRK16_ARATH Y3804_ARATH P2C03_ARATH APK2B_ARATH ASPL1_ARATH EFR_ARATH SCP25_ARATH FTSH6_ARATH Y1571_ARATH CRK6_ARATH XCP1_ARATH CIPKB_ARATH Y1561_ARATH CIPK5_ARATH FLS2_ARATH
23033	signaling pathway	0.0011215	0.010823	7/58 12.0%	623/22304 2.7%	GSO1_ARATH Y3804_ARATH AFP1_ARATH EIL3_ARATH AI5L5_ARATH EFR_ARATH FLS2_ARATH
23052	signaling	0.0012197	0.011483	9/58 15.5%	1023/22304 4.5%	GSO1_ARATH Y3804_ARATH AFP1_ARATH EIL3_ARATH AI5L5_ARATH TMM_ARATH CIPK5_ARATH EFR_ARATH FLS2_ARATH
9581	detection of external stimulus	0.0016234	0.01492	2/58 3.4%	23/22304 0.1%	EFR_ARATH FLS2_ARATH
51049	regulation of transport	0.0019186	0.017222	2/58 3.4%	25/22304 0.1%	EFR_ARATH FLS2_ARATH
10374	stomatal complex development	0.0022372	0.019627	2/58 3.4%	27/22304 0.1%	MUTE_ARATH TMM_ARATH
48513	organ development	0.002534	0.019791	7/58 12.0%	719/22304 3.2%	GSO1_ARATH EXS_ARATH XTH28_ARATH PDF2_ARATH ABIL3_ARATH AMS_ARATH TMM_ARATH
48731	system development	0.0025537	0.019791	7/58 12.0%	720/22304 3.2%	GSO1_ARATH EXS_ARATH XTH28_ARATH PDF2_ARATH ABIL3_ARATH AMS_ARATH TMM_ARATH
2764	immune response-regulating signaling pathway	0.0026004	0.019791	1/58 1.7%	1/22304 0.0%	EFR_ARATH
46839	phospholipid dephosphorylation	0.0026004	0.019791	1/58 1.7%	1/22304 0.0%	IP5PB_ARATH
46856	phosphoinositide dephosphorylation	0.0026004	0.019791	1/58 1.7%	1/22304 0.0%	IP5PB_ARATH
10234	tapetal cell fate specification	0.0026004	0.019791	1/58 1.7%	1/22304 0.0%	EXS_ARATH
9987	cellular process	0.0026149	0.019791	30/58 51.7%	7393/22304 33.1%	PDF2_ARATH ABIL3_ARATH P2C24_ARATH DNJ20_ARATH Y3804_ARATH AFP1_ARATH APK2B_ARATH WRK33_ARATH PCKA_ARATH ABAH1_ARATH FTSH6_ARATH APRR5_ARATH CRK6_ARATH AI5L5_ARATH TMM_ARATH XCP1_ARATH FLS2_ARATH GSO1_ARATH IP5PB_ARATH CRK16_ARATH APR3_ARATH FACR2_ARATH P2C03_ARATH EIL3_ARATH EFR_ARATH EXS_ARATH Y1571_ARATH CIPKB_ARATH Y1561_ARATH CIPK5_ARATH
32879	regulation of localization	0.0027588	0.020479	2/58 3.4%	30/22304 0.1%	EFR_ARATH FLS2_ARATH
9908	flower development	0.0029298	0.021337	4/58 6.8%	228/22304 1.0%	EXS_ARATH XTH28_ARATH AMS_ARATH SOC1_ARATH
50832	defense response to fungus	0.0035188	0.024545	3/58 5.1%	117/22304 0.5%	ABAH1_ARATH WRK33_ARATH PCKA_ARATH
48653	anther development	0.0035343	0.024545	2/58 3.4%	34/22304 0.1%	EXS_ARATH AMS_ARATH
9409	response to cold	0.0035724	0.024545	4/58 6.8%	241/22304 1.0%	ANXD4_ARATH ANXD5_ARATH SOC1_ARATH WRK33_ARATH
9725	response to hormone stimulus	0.0036245	0.024545	7/58 12.0%	767/22304 3.4%	IP5PB_ARATH ANXD4_ARATH AFP1_ARATH NAC72_ARATH EIL3_ARATH AI5L5_ARATH TMM_ARATH
44267	cellular protein metabolic process	0.0039468	0.02589	15/58 25.8%	2767/22304 12.4%	GSO1_ARATH P2C24_ARATH DNJ20_ARATH CRK16_ARATH Y3804_ARATH P2C03_ARATH APK2B_ARATH EFR_ARATH FTSH6_ARATH Y1571_ARATH CRK6_ARATH CIPKB_ARATH Y1561_ARATH CIPK5_ARATH FLS2_ARATH
48438	floral whorl development	0.0039574	0.02589	3/58 5.1%	122/22304 0.5%	EXS_ARATH XTH28_ARATH AMS_ARATH
7398	ectoderm development	0.0042357	0.026803	3/58 5.1%	125/22304 0.5%	GSO1_ARATH PDF2_ARATH ABIL3_ARATH
8544	epidermis development	0.0042357	0.026803	3/58 5.1%	125/22304 0.5%	GSO1_ARATH PDF2_ARATH ABIL3_ARATH
51606	detection of stimulus	0.0043995	0.02739	2/58 3.4%	38/22304 0.1%	EFR_ARATH FLS2_ARATH
9408	response to heat	0.0048276	0.029578	3/58 5.1%	131/22304 0.5%	ANXD4_ARATH ANXD5_ARATH WRK33_ARATH
34059	response to anoxia	0.0051942	0.030846	1/58 1.7%	2/22304 0.0%	ERF71_ARATH
48838	release of seed from dormancy	0.0051942	0.030846	1/58 1.7%	2/22304 0.0%	ABAH1_ARATH
48869	cellular developmental process	0.0054119	0.031652	5/58 8.6%	435/22304 1.9%	EXS_ARATH PDF2_ARATH ABIL3_ARATH FACR2_ARATH XCP1_ARATH
48437	floral organ development	0.0061551	0.035461	3/58 5.1%	143/22304 0.6%	EXS_ARATH XTH28_ARATH AMS_ARATH
9753	response to jasmonic acid stimulus	0.0067664	0.038409	3/58 5.1%	148/22304 0.6%	IP5PB_ARATH MY113_ARATH MYB4_ARATH
9555	pollen development	0.0068929	0.03856	3/58 5.1%	149/22304 0.6%	EXS_ARATH AMS_ARATH FACR2_ARATH
30154	cell differentiation	0.0073515	0.040538	4/58 6.8%	296/22304 1.3%	EXS_ARATH PDF2_ARATH ABIL3_ARATH XCP1_ARATH
9268	response to pH	0.0077814	0.040777	1/58 1.7%	3/22304 0.0%	CIPKB_ARATH
48656	tapetal layer formation	0.0077814	0.040777	1/58 1.7%	3/22304 0.0%	EXS_ARATH
48657	tapetal cell differentiation	0.0077814	0.040777	1/58 1.7%	3/22304 0.0%	EXS_ARATH
9620	response to fungus	0.0078174	0.040777	3/58 5.1%	156/22304 0.6%	ABAH1_ARATH WRK33_ARATH PCKA_ARATH
6470	protein amino acid dephosphorylation	0.0081073	0.041625	2/58 3.4%	52/22304 0.2%	P2C24_ARATH P2C03_ARATH
9639	response to red or far red light	0.0082349	0.041625	3/58 5.1%	159/22304 0.7%	ABAH1_ARATH ANXD5_ARATH APRR5_ARATH
9738	abscisic acid mediated signaling pathway	0.0084113	0.041625	2/58 3.4%	53/22304 0.2%	AFP1_ARATH AI5L5_ARATH
71215	cellular response to abscisic acid stimulus	0.0084113	0.041625	2/58 3.4%	53/22304 0.2%	AFP1_ARATH AI5L5_ARATH
50794	regulation of cellular process	0.009004	0.043994	13/58 22.4%	2448/22304 10.9%	PDF2_ARATH MYB4_ARATH EIL3_ARATH WRK33_ARATH EFR_ARATH ERF71_ARATH WRK26_ARATH MY113_ARATH AMS_ARATH AI5L5_ARATH TMM_ARATH CIPK5_ARATH FLS2_ARATH
10255	glucose mediated signaling pathway	0.010362	0.046508	1/58 1.7%	4/22304 0.0%	AI5L5_ARATH
48455	stamen formation	0.010362	0.046508	1/58 1.7%	4/22304 0.0%	EXS_ARATH
10623	developmental programmed cell death	0.010362	0.046508	1/58 1.7%	4/22304 0.0%	XCP1_ARATH
48654	anther morphogenesis	0.010362	0.046508	1/58 1.7%	4/22304 0.0%	EXS_ARATH
48655	tapetal layer morphogenesis	0.010362	0.046508	1/58 1.7%	4/22304 0.0%	EXS_ARATH
71333	cellular response to glucose stimulus	0.010362	0.046508	1/58 1.7%	4/22304 0.0%	AI5L5_ARATH
6094	gluconeogenesis	0.010362	0.046508	1/58 1.7%	4/22304 0.0%	PCKA_ARATH
50789	regulation of biological process	0.010511	0.046636	14/58 24.1%	2783/22304 12.4%	PDF2_ARATH MYB4_ARATH SOC1_ARATH EIL3_ARATH WRK33_ARATH EFR_ARATH ERF71_ARATH WRK26_ARATH MY113_ARATH AMS_ARATH AI5L5_ARATH TMM_ARATH CIPK5_ARATH FLS2_ARATH
