# Supplementary material for: VcFT-induced mobile florigenic signals in transgenic and transgrafted blueberries
Source: Hortic Res. 2019 Sep 11;6:105. doi: 10.1038/s41438-019-0188-5 (PMC6804590; doi:10.1038/s41438-019-0188-5)
Supplement: Supplementary file 6 — Table S4 [file 41438_2019_188_MOESM6_ESM.xlsx]

## Sheet: Sheet1
Table S4 Uniquely suppressed or enhanced DETs in the comparisons of transgenic NT:T leaves vs. non-transgenic NT:NT leaves, non-transgenic NT:T leaves vs. non-transgenic NT/NT leaves, and transgenic NT:T roots vs. non-transgenic NT:NT roots. FDR (False discovery rate) < 0.05.
	Transgenic NT:T leaves		Non-transgenic NT:T leaf		Transgenic NT:T root
Transcript	Log2(nontransgenic NT:NT leaves)	Log2(transgenic NT:T leaves)	Log2(non-transgenic NT:NT leaves)	Log2(non-transgenic NT:T leaves)	Log2 (non-transgenic NT:NT roots)	Log2 (transgenic NT:T roots)
c100047_g4_i1					-2.30045	NA
c100054_g1_i1	-1.1921	NA
c100091_g1_i4					-1.54653	NA
c100095_g3_i1	0.772871	NA
c69202_g3_i1	-2.96578	NA	-3.00385	NA
c100142_g3_i1					0.00144197	NA
c100187_g1_i3					-1.74339	NA
c109325_g1_i1	-2.7992	NA	-2.82623	NA
c100241_g1_i7					2.41855	NA
c100302_g1_i2					NA	0.635367
c100319_g2_i2	-0.489376	NA
c100635_g1_i1	2.89077	NA
c100735_g1_i1					-0.737767	NA
c100950_g1_i1	-1.21983	NA
c100966_g1_i1					2.09255	NA
c101003_g1_i1	NA	-1.28396
c101037_g1_i1	-2.20645	NA
c101045_g1_i1					NA	2.77589
c101234_g1_i1					-0.0360327	NA
c101267_g1_i1					NA	0.607232
c101404_g1_i1	1.16221	NA
c10144_g1_i1	NA	2.75253
c101731_g1_i1	NA	2.88055
c101749_g1_i1					0.909965	NA
c101902_g1_i1	-2.83307	NA
c10207_g1_i1					0.064423	NA
c102142_g1_i1					NA	-0.488701
c102260_g1_i1	NA	0.869213
c102289_g1_i1	NA	0.347099
c69301_g1_i2	-2.7242	NA	-2.75633	NA
c57708_g1_i1	-2.5792	NA	-2.6053	NA
c102648_g1_i1					3.05537	NA
c102856_g1_i1					1.91737	NA
c103051_g1_i1					-0.250394	NA
c103281_g1_i1	3.13668	NA
c72541_g3_i1	-2.57347	NA	-2.6053	NA
c1035_g1_i1	1.07907	NA
c103520_g1_i1					-1.07097	NA
c103612_g1_i1					-0.608232	NA
c103919_g1_i1					0.187345	NA
c104348_g1_i1	-0.492755	NA
c104592_g1_i1					0.719256	NA
c104813_g1_i1					1.37722	NA
c105365_g1_i1					0.237156	NA
c47173_g2_i1	-2.54512	NA	-2.57633	NA
c105532_g1_i1					1.1088	NA
c105584_g1_i1	NA	2.24225
c105672_g1_i1					0.415759	NA
c105840_g1_i1					NA	3.71194
c106503_g1_i1	-0.422108	NA
c106719_g1_i1	0.632268	NA
c106823_g1_i1					-0.549339	NA
c106889_g1_i1					0.904837	NA
c10700_g2_i1					NA	-0.437005
c107007_g1_i1					0.321928	NA
c107061_g1_i1					-1.25498	NA
c67378_g1_i1	-2.49818	NA	-2.52561	NA
c107364_g1_i1					1.71091	NA
c10756_g1_i1					-2.2723	NA
c76729_g1_i1	-2.49276	NA	-2.52008	NA
c10809_g1_i1					NA	-0.503623
c10827_g1_i1					1.49382	NA
c10849_g1_i1					-0.847708	NA
c108854_g1_i1					-0.342512	NA
c108881_g1_i1					1.1157	NA
c108905_g1_i1					3.17254	NA
c109098_g1_i1	NA	0.953079			1.40127	NA
c109166_g1_i1	-1.02034	NA			-0.733763	NA
c109234_g1_i1	NA	1.72698
c85994_g9_i1	-2.48735	NA	-2.52008	NA
c10945_g1_i1					NA	1.39616
c109455_g1_i1					3.48302	NA
c109637_g1_i1	-0.431806	NA
c109779_g1_i1	NA	0.00240249
c109829_g1_i1	0.859705	NA
c109832_g1_i1					1.90445	NA
c109862_g1_i1					-0.859003	NA
c1099_g1_i1	-0.917752	NA
c109923_g1_i1					-0.128156	NA
c110021_g1_i1					0.981366	NA
c1102_g1_i1	-0.695878	NA
c110246_g1_i1					-0.257275	NA
c110458_g1_i1	0.784085	NA
c110643_g1_i1	-1.40481	NA
c110673_g1_i1					3.59419	NA
c110952_g1_i1	-1.70369	NA
c111091_g1_i1					NA	0.107465
c111107_g1_i1					0.956552	NA
c111187_g1_i1	-1.63188	NA
c111218_g1_i1					1.61698	NA
c111270_g1_i1					-0.0291463	NA
c77089_g1_i2	-2.44484	NA	-2.47126	NA
c112026_g1_i1					3.81919	NA
c112083_g1_i1					0.909709	NA
c11257_g1_i1					0.46048	NA
c112689_g1_i1					0.280164	NA
c113059_g1_i1	2.42214	NA
c113454_g1_i1					NA	-0.619271
c113531_g1_i1	1.21806	NA
c113723_g1_i1					-0.111955	NA
c113798_g1_i1	NA	-0.290415
c113839_g1_i1					1.70458	NA
c11390_g1_i1					NA	3.64954
c114182_g1_i1					-0.74823	NA
c114285_g1_i1	-1.64235	NA
c11443_g1_i1					-2.11612	NA
c114536_g1_i1	0.897628	NA
c115041_g1_i1					-1.68811	NA
c115069_g1_i1					2.91016	NA
c11596_g1_i1	-0.535332	NA
c116181_g1_i1	0.567221	NA
c11644_g1_i1	0.766948	NA
c116975_g1_i1	-0.661243	NA
c117224_g1_i1					-1.03998	NA
c117486_g1_i1					-1.6097	NA
c117520_g1_i1	0.207893	NA
c79681_g1_i1	NA	-2.20867	NA	-1.866
c117624_g1_i1	-2.01937	NA
c80388_g1_i2	-2.44222	NA	-2.47126	NA
c117829_g1_i1	NA	0.323466
c117864_g1_i1					0.197865	NA
c117919_g1_i1	-2.30757	NA
c118407_g1_i1					0.947604	NA
c118460_g1_i1	0.426533	NA
c118492_g1_i1	-0.592919	NA
c118547_g1_i1					3.03151	NA
c118639_g1_i1					0.0699313	NA
c118824_g1_i1					1.35896	NA
c118984_g1_i1					0.996871	NA
c119053_g1_i1	1.63846	NA
c119382_g1_i1					-1.35599	NA
c119447_g1_i1					1.83767	NA
c119512_g1_i1					-1.9105	NA
c119534_g1_i1					0.110586	NA
c119556_g1_i1					0.142305	NA
c119698_g1_i1	0.196187	NA
c119869_g1_i1					1.19346	NA
c119879_g1_i1					1.40236	NA
c119956_g1_i1					1.89025	NA
c119996_g1_i1					0.0989585	NA
c120018_g1_i1	NA	0.193667
c120115_g1_i1					-0.12658	NA
c12016_g1_i1					NA	-1.5132
c120306_g1_i1	0.838616	NA
c120392_g1_i1					-2.34618	NA
c120427_g1_i1					NA	0.621681
c54003_g1_i1	-2.31713	NA	-2.34373	NA
c12063_g1_i1					-0.579203	NA
c120835_g1_i1					1.74918	NA
c120856_g1_i1					-1.11195	NA
c120972_g1_i1	-1.55922	NA
c121033_g1_i1					-0.351688	NA
c121097_g1_i1	1.30568	NA
c98656_g3_i1	-2.30282	NA	-2.34129	NA
c121272_g1_i1					2.666	NA
c121342_g1_i1					0.573698	NA
c96769_g2_i1	-2.29572	NA	-2.32193	NA
c121886_g1_i1					4.1076	NA
c122152_g1_i1					NA	1.46884
c122434_g1_i1					2.6255	NA
c123313_g1_i1	NA	2.75553
c124029_g1_i1					3.58203	NA
c42536_g2_i1	-2.26073	NA	-2.29336	NA
c124162_g1_i1	3.90442	NA
c124177_g1_i1					2.35633	NA
c124206_g1_i1					2.85645	NA
c124248_g1_i1	0.169925	NA
c124425_g1_i1					4.74172	NA
c124494_g1_i1	0.435451	NA			0.0863309	NA
c124704_g1_i1	2.5208	NA
c125204_g1_i1					0.123445	NA
c125265_g1_i1					2.81305	NA
c125270_g1_i1	0.435095	NA
c125308_g1_i1					-0.922301	NA
c125404_g1_i1					NA	-1.52008
c125518_g1_i1					0.227741	NA
c125538_g1_i1	-1.73857	NA
c125673_g1_i1	-2.1976	NA
c125678_g1_i1	-0.52215	NA
c125756_g1_i1					NA	0.227741
c125816_g1_i1					-0.567753	NA
c125897_g1_i1					-0.598734	NA
c12617_g1_i1					-1.42146	NA
c126791_g1_i1					0.362143	NA
c126851_g1_i1	-2.36835	NA
c127000_g1_i1	0.828361	NA
c127039_g1_i1					-0.178426	NA
c127207_g1_i1	0.581753	NA
c90543_g2_i1	-2.24925	NA	-2.2723	NA
c127509_g1_i1	NA	5.13944
c127936_g1_i1	NA	1.63537
c127939_g1_i1					2.27461	NA
c54067_g2_i1	-2.22882	NA	-2.25154	NA
c128883_g1_i1					NA	1.37814
c73103_g1_i1	-2.21759	NA	-2.24925	NA
c40965_g1_i1	-2.152	NA	-2.18224	NA
c130172_g1_i1					0.656268	NA
c130287_g1_i1					NA	3.32034
c130693_g1_i1					-0.331578	NA
c13128_g1_i1					0.919404	NA
c131287_g1_i1	0.531402	NA
c131485_g1_i1	1.14579	NA
c131517_g1_i1					0.377772	NA
c131561_g1_i1					1.38993	NA
c131563_g1_i1					-0.231639	NA
c132082_g1_i1					0.469539	NA
c132128_g1_i1					0.702805	NA
c132140_g1_i1					5.86566	NA
c1322_g1_i1					1.11459	NA
c13222_g1_i1					0.893233	NA
c132245_g1_i1					0.662661	NA
c132296_g1_i1					2.36336	NA
c132463_g1_i1					0.198285	NA
c132562_g1_i1	-0.370216	NA
c132668_g1_i1					NA	1.26344
c132805_g1_i1					3.17067	NA
c132835_g1_i1					-0.549339	NA
c133514_g1_i1					-0.246395	NA
c133542_g1_i1					-0.188255	NA
c13359_g1_i1					-1.12763	NA
c133676_g1_i1	NA	-1.42921
c133779_g1_i1					NA	3.43358
c133796_g1_i1	-0.803393	NA
c52339_g1_i1	-2.14561	NA	-2.16704	NA
c133883_g1_i1	1.25802	NA
c133983_g1_i1			-1.09337	NA
c134065_g1_i1	-0.23051	NA
c134233_g1_i1					0.0579701	NA
c81355_g1_i1	-2.08314	NA	-2.10366	NA
c134360_g1_i1	-1.1899	NA
c134474_g1_i1	0.316918	NA
c97236_g3_i1	-2.07704	NA	-2.10366	NA
c134491_g1_i1					1.17441	NA
c134666_g1_i1	NA	3.48431
c134707_g1_i1					NA	-1.45799
c66862_g2_i1	-2.06291	NA	-2.08314	NA
c135067_g1_i1	NA	-2.24013
c135469_g1_i1					0.768361	NA
c135737_g1_i1	-1.33886	NA
c135782_g1_i1	-0.149867	NA
c135798_g1_i1	NA	1.07793
c135825_g1_i1					2.63405	NA
c135854_g1_i1	NA	-0.0164439
c135944_g1_i1					-1.24469	NA
c136118_g1_i1	-0.438307	NA
c136133_g1_i1					2.0321	NA
c136383_g1_i1					-0.932361	NA
c136407_g1_i1					0.609125	NA
c136414_g1_i1	0.773152	NA
c136529_g1_i1					NA	1.00312
c136560_g1_i1					0.674159	NA
c136984_g1_i1	-0.756331	NA
c82532_g2_i1	-1.98089	NA	-2.00385	NA
c137300_g1_i1					0.0958119	NA
c137433_g1_i1	NA	0.136191
c137868_g1_i1					1.89246	NA
c138082_g1_i1					2.73603	NA
c138399_g1_i1					0.435095	NA
c138403_g1_i1					0.999278	NA
c90279_g8_i1	-1.96578	NA	-1.9885	NA
c138741_g1_i1	NA	0.409617
c138753_g1_i1					2.74552	NA
c138818_g1_i1					-0.68966	NA
c139060_g1_i1					5.51824	NA
c13919_g1_i1					5.26043	NA
c140013_g1_i1	1.71149	NA
c140066_g1_i1					3.23782	NA
c14008_g1_i1					0.904837	NA
c14017_g1_i2					-0.174621	NA
c140742_g1_i1					5.31796	NA
c14083_g1_i1					NA	2.89271
c140870_g1_i1					NA	3.24174
c141615_g1_i1					-1.37582	NA
c14178_g1_i1					NA	0.721883
c142005_g1_i1	NA	-0.793357
c142025_g1_i1					0.973305	NA
c14262_g1_i1	0.627607	NA
c142625_g1_i1					2.09907	NA
c143020_g1_i1					3.02733	NA
c14303_g1_i1					0.595822	NA
c143255_g1_i1					1.65977	NA
c1435_g1_i1					1.50369	NA
c143667_g1_i1					NA	1.63413
c143733_g1_i1					-1.10884	NA
c14377_g1_i1					NA	1.2558
c143960_g1_i1					NA	2.23573
c144101_g1_i1					-2.76611	NA
c144178_g1_i1					0.38036	NA
c144252_g1_i1	1.10858	NA
c144262_g1_i1					-0.638606	NA
c144316_g1_i1					-0.242977	NA
c144656_g1_i1	-0.462621	NA
c144695_g1_i1					-2.76611	NA
c144816_g1_i1					0.867106	NA
c144955_g1_i1					2.34303	NA
c145075_g1_i1					0.535058	NA
c145202_g1_i1					1.32903	NA
c146041_g1_i1					3.12829	NA
c146337_g1_i1					-1.22544	NA
c146509_g1_i1					0.428678	NA
c146823_g1_i1					0.126532	NA
c146827_g1_i1					1.18988	NA
c146896_g1_i1	1.63722	NA
c146938_g1_i1	1.08452	NA
c147182_g1_i1					3.90913	NA
c1472_g2_i1					3.72676	NA
c14726_g1_i1					0.427964	NA
c77153_g1_i2	-1.95829	NA	-1.9866	NA
c71437_g1_i1	-1.89075	NA	-1.9105	NA
c147535_g1_i1	NA	0.959028
c147788_g1_i1					3.39716	NA
c14841_g1_i1					0.615102	NA
c148536_g1_i1					4.72943	NA
c1500_g1_i1					-0.324335	NA
c1508_g1_i1					NA	3.66698
c15363_g1_i1	-0.461296	NA
c15398_g1_i1					-0.546526	NA
c15423_g1_i2					0.381099	NA
c15976_g1_i1					-0.882748	NA
c93645_g3_i3	-1.84857	NA	-1.87655	NA
c16101_g1_i1					-0.183878	NA
c16147_g1_i1					NA	2.18142
c16481_g1_i1					-1.41376	NA
c16487_g1_i1					-1.29218	NA
c16490_g1_i1	NA	-0.574899
c16668_g1_i1					0.386627	NA
c16965_g2_i1					0.343313	NA
c17113_g1_i2					1.00576	NA
c17366_g1_i1					-1.67884	NA
c17558_g1_i1					NA	1.94286
c17629_g1_i1					-0.945267	NA
c17672_g1_i1					-0.88986	NA
c17840_g2_i1					0.878398	NA
c17861_g1_i1					0.575958	NA
c17897_g1_i1					0.375549	NA
c17903_g1_i1	0.472661	NA
c17906_g1_i1					-2.29808	NA
c17983_g1_i1	1.10411	NA
c18174_g1_i1	-1.84857	NA
c18245_g1_i1					1.30956	NA
c18470_g1_i1	1.01221	NA
c18496_g1_i1					NA	2.04124
c18587_g1_i1					0.312665	NA
c1863_g1_i1					-0.217032	NA
c18773_g1_i1					-0.557101	NA
c18823_g1_i1					-2.02523	NA
c19011_g1_i1					-0.207561	NA
c19045_g2_i1					NA	-2.2109
c19075_g2_i1					3.21049	NA
c19132_g1_i1					-1.14773	NA
c1925_g2_i1					-0.541618	NA
c19270_g1_i1					0.814209	NA
c19323_g1_i1					-2.05489	NA
c19620_g1_i1	-0.0887558	NA
c19683_g1_i1					-0.469929	NA
c19763_g1_i1					NA	0.292782
c19763_g1_i2					NA	0.584642
c19834_g1_i1					-1.14773	NA
c19880_g1_i1					-0.603841	NA
c19935_g1_i1					-1.53255	NA
c20017_g1_i1					2.8646	NA
c20085_g2_i1	-1.21647	NA
c20160_g1_i1					-0.327348	NA
c20181_g1_i1	-1.93236	NA
c20382_g1_i1					-0.0598959	NA
c20400_g1_i1					-0.64536	NA
c20587_g1_i1	-1.19319	NA
c20764_g1_i1					-0.669633	NA
c20912_g1_i1	NA	-1.78091
c21306_g1_i1					NA	-1.99808
c21347_g1_i1	2.14198	NA
c21518_g1_i1					0.0858778	NA
c21520_g1_i1					-1.66505	NA
c21544_g1_i1					-1.77761	NA
c21875_g1_i1	-2.13712	NA
c2195_g1_i1	-0.0734945	NA
c2208_g1_i1	-1.10263	NA
c2211_g1_i1	1.06695	NA
c22196_g1_i1	-1.62742	NA
c22656_g1_i1	NA	2.20383
c22704_g1_i1					0.963474	NA
c2277_g1_i1					0.34445	NA
c23202_g2_i1	-1.31234	NA
c23685_g1_i2					-0.0995357	NA
c23904_g1_i1					2.4251	NA
c23993_g1_i1	-0.554273	NA
c24020_g1_i1					2.87663	NA
c24637_g1_i1	-1.05589	NA
c24735_g1_i1					-2.27462	NA
c2482_g1_i1	0.538704	NA
c24994_g1_i1					1.08837	NA
c25180_g1_i1					NA	1.50758
c25325_g1_i1					NA	-1.73376
c25349_g1_i1					-0.691212	NA
c25375_g1_i1	1.12433	NA
c25707_g1_i1	NA	0.586244			NA	0.698959
c25747_g1_i1					NA	-0.432455
c25775_g2_i1	NA	-0.68966
c25872_g1_i1					-1.87655	NA
c26024_g1_i1					2.30169	NA
c26152_g1_i1					0.289244	NA
c70622_g1_i1	-1.80591	NA	-1.82965	NA
c26294_g1_i1					0.284514	NA
c26352_g1_i1					1.30976	NA
c26400_g1_i1					-0.349848	NA
c26428_g1_i1					2.26674	NA
c2651_g2_i1					0.0917562	NA
c26976_g1_i1					0.553524	NA
c26996_g1_i2					-0.60238	NA
c27386_g1_i1					-0.302819	NA
c27453_g1_i1	-1.9087	NA
c27573_g1_i1					0.346342	NA
c27602_g2_i1					-0.723404	NA
c27695_g1_i1					-2.90689	NA
c27752_g1_i1					0.0731347	NA
c27787_g1_i2					NA	6.98114
c27806_g1_i1					2.79452	NA
c2785_g1_i1					-1.64837	NA
c27959_g1_i1					0.0913049	NA
c28086_g1_i1					-0.28279	NA
c72379_g2_i1	-1.78091	NA	-1.80928	NA
c62764_g1_i2	-1.70056	NA	-1.72897	NA
c28622_g1_i1					0.429036	NA
c29109_g1_i1	0.0124495	NA
c29188_g1_i2	3.05317	NA
c29214_g2_i1					1.52339	NA
c29218_g1_i1					-0.284546	NA
c29355_g1_i1					NA	0.111477
c29487_g1_i1					2.63792	NA
c2954_g2_i1					NA	2.09896
c29627_g1_i1					2.39241	NA
c2971_g1_i1					-1.74018	NA
c29710_g1_i1					0.919404	NA
c29733_g1_i2	NA	-0.992326
c29754_g1_i1	0.878398	NA
c29903_g1_i1	-0.745809	NA
c30094_g1_i1					1.86974	NA
c30157_g1_i1					-1.55075	NA
c30179_g1_i1					0.0845179	NA
c30218_g1_i1					1.79978	NA
c30636_g1_i1	2.11592	NA
c30834_g1_i1	0.130931	NA
c30941_g1_i1					-1.58064	NA
c31086_g1_i1					1.52406	NA
c37846_g1_i1	-1.68966	NA	-1.71154	NA
c3166_g1_i1					1.28629	NA
c31928_g1_i1	0.922959	NA
c31974_g1_i1					0.931809	NA
c32198_g1_i1					2.72923	NA
c32429_g1_i1					-0.898798	NA
c32547_g1_i1					-0.433104	NA
c53400_g1_i1	-1.6727	NA	-1.69744	NA
c32713_g1_i2	-0.3046	NA
c32938_g1_i1	NA	1.69807
c33188_g1_i1					-0.135533	NA
c33200_g1_i1					0.750178	NA
c3328_g1_i1	0.844787	NA
c33350_g1_i1					3.70701	NA
c33429_g1_i1					0.444667	NA
c33515_g1_i1					4.36329	NA
c33522_g1_i1					3.50339	NA
c33524_g1_i1	0.224452	NA
c33654_g1_i1					NA	-0.456009
c34003_g1_i1					-0.669633	NA
c34034_g1_i1	0.631958	NA
c34131_g1_i1					2.04672	NA
c34357_g1_i1					-1.89075	NA
c34364_g1_i1					3.09755	NA
c34373_g1_i1					4.67867	NA
c34389_g2_i1	0.56267	NA
c34405_g1_i1					2.87663	NA
c34428_g1_i1					-1.15736	NA
c34491_g1_i1					-0.262457	NA
c34496_g1_i1	-1.01742	NA
c34502_g1_i1					-0.72977	NA
c56137_g1_i1	-1.64536	NA	-1.66658	NA	-2.15843	NA
c34669_g1_i1					0.515342	NA
c26267_g1_i1	-1.63039	NA	-1.65139	NA
c34723_g1_i1	1.83228	NA
c34736_g1_i1					-0.95829	NA
c34743_g1_i1	3.11175	NA
c34853_g1_i1	-1.27462	NA
c34916_g1_i1	3.3132	NA
c34936_g2_i1					NA	0.752749
c35140_g1_i1	NA	0.369234
c35278_g1_i2					-0.483312	NA
c35357_g1_i1					1.38479	NA
c35429_g1_i1	NA	0.349743
c35464_g1_i1	NA	1.14318
c35476_g1_i1					1.0895	NA
c94385_g5_i1	-1.59946	NA	-1.62297	NA
c35500_g1_i1					0.953327	NA
c35573_g1_i1					2.371	NA
c35688_g2_i1					0.513659	NA
c35733_g1_i1	-0.000480979	NA			-1.09645	NA
c35955_g1_i1					2.70797	NA
c36067_g1_i2					-0.843388	NA
c36087_g1_i1					0.540689	NA
c36116_g1_i1	NA	0.692427
c36252_g1_i1	NA	-1.75147
c36278_g1_i1					0.296702	NA
c36338_g1_i1	NA	-0.806754
c36462_g1_i1	2.22517	NA
c36530_g2_i1					-0.382702	NA
c36543_g1_i1					1.53057	NA
c36555_g1_i1	0.0840643	NA
c36569_g1_i1	-1.06391	NA
c3659_g1_i1	-0.0394883	NA
c36603_g3_i1	-2.09954	NA
c36641_g1_i1					-0.268817	NA
c36661_g1_i1					-1.69588	NA
c36687_g1_i1					NA	1.69777
c81903_g1_i1	-1.58064	NA	-1.60823	NA
c36829_g2_i1	0.250557	NA
c36830_g2_i1					1.19996	NA
c97614_g6_i1	-1.5792	NA	-1.59801	NA
c37070_g1_i1					-1.47928	NA
c37128_g2_i1					0.439002	NA
c37149_g2_i1					2.2557	NA
c37180_g2_i1					NA	0.455229
c94377_g2_i1	-1.55922	NA	-1.59219	NA
c44904_g2_i1	-1.55498	NA	-1.5792	NA
c37290_g1_i1					1.46345	NA
c37328_g1_i1					0.609125	NA
c96769_g1_i2	-1.54372	NA	-1.56348	NA
c37822_g2_i1					1.27977	NA
c37843_g1_i2					NA	1.20017
c96179_g5_i1	-1.49954	NA	-1.52422	NA
c37866_g1_i1					-0.702124	NA
c38009_g1_i1					-1.06391	NA
c38147_g1_i1	2.10445	NA
c38160_g1_i1	-2.07907	NA
c38424_g1_i1	-1.74823	NA
c38438_g1_i1	NA	0.531402
c38709_g3_i1					-1.36092	NA
c3874_g1_i1					-0.855518	NA
c38952_g1_i1					NA	0.0976108
c39002_g1_i1					-0.641604	NA
c39155_g1_i1					NA	2.95897
c39182_g1_i1					-0.342512	NA
c39515_g2_i1					-2.12658	NA
c39631_g1_i1					-0.16273	NA
c39697_g1_i2					0.117695	NA
c39874_g1_i2					-2.57633	NA
c39886_g1_i1	-0.691212	NA
c3992_g1_i1	-1.27695	NA
c39943_g1_i1					-1.57347	NA
c39985_g1_i2	NA	-0.456669
c39993_g1_i1					-0.395929	NA
c4003_g1_i1					0.623555	NA
c40034_g1_i1	NA	-0.853779
c40167_g1_i1					1.30451	NA
c40197_g1_i1					2.84886	NA
c40232_g1_i1					-0.279284	NA
c40315_g1_i1	-0.612637	NA
c40348_g1_i1					-1.90509	NA
c40374_g1_i1	0.970117	NA
c40477_g1_i1					4.63444	NA
c40500_g1_i1	-0.495464	NA
c40565_g2_i1					0.944609	NA
c40573_g1_i1	1.75859	NA
c89853_g4_i1	-1.486	NA	-1.51183	NA
c40805_g1_i1	NA	3.40667
c68664_g1_i1	-1.42921	NA	-1.44746	NA
c41039_g1_i1	-2.39846	NA
c4114_g1_i1					-0.571322	NA
c41232_g1_i2					-0.987551	NA
c41276_g2_i1					0.249749	NA
c41301_g1_i1					-0.491402	NA
c41360_g1_i1					3.17206	NA
c41412_g2_i1					2.52532	NA
c41565_g1_i1	-1.64085	NA
c41584_g2_i1					1.51197	NA
c41613_g2_i1					-0.144542	NA
c41653_g1_i1					-1.44092	NA
c107064_g1_i1	-1.39466	NA	-1.42018	NA
c41996_g1_i1					-1.38333	NA
c42058_g1_i1	0.382206	NA
c42132_g1_i1	-0.666576	NA
c42194_g1_i1					-1.01937	NA
c42196_g1_i1					1.49876	NA
c42380_g1_i1					-0.167583	NA
c42380_g1_i2					-0.630394	NA
c42519_g2_i1	-1.74823	NA
c60175_g1_i1	-1.38458	NA	-1.40481	NA
c42683_g1_i1					0.506568	NA
c42685_g1_i1	-2.94342	NA
c42716_g1_i1					1.47681	NA
c42723_g1_i1					-1.04196	NA
c42736_g1_i1					0.98307	NA
c42753_g1_i1	NA	-0.25785
c42962_g1_i1					-0.715486	NA
c42964_g1_i1					0.48302	NA
c43087_g1_i1					-1.25154	NA
c43103_g1_i1					0.97673	NA
c43172_g2_i1	0.861294	NA
c43183_g3_i1	NA	-0.795025
c43247_g1_i1					-1.46594	NA
c43277_g1_i1					-0.204233	NA
c43282_g1_i1					1.24286	NA
c43305_g1_i1					NA	-0.842525
c4332_g1_i1					2.64178	NA
c43474_g1_i1	0.345964	NA
c43642_g1_i1					-0.0404771	NA
c43696_g2_i1	-1.91594	NA
c43777_g1_i1					2.0697	NA
c43874_g1_i1					0.775964	NA
c43935_g1_i1					0.154886	NA
c43959_g1_i1					2.45321	NA
c86233_g4_i1	-1.36092	NA	-1.39214	NA
c44139_g1_i1	0.738984	NA
c44390_g1_i1	-1.13924	NA
c44391_g1_i1					-1.84511	NA
c44426_g1_i1					-2.42921	NA
c44445_g1_i1					0.0922074	NA
c44466_g1_i1					-1.64235	NA
c44521_g1_i1	NA	-0.289239
c44618_g1_i1					-2.42921	NA
c44639_g1_i1					-1.90329	NA
c44740_g1_i1					-1.21871	NA
c44876_g2_i1	-1.79586	NA
c91969_g15_i1	-1.35107	NA	-1.37208	NA
c44995_g1_i1	-1.00771	NA
c45132_g1_i1					-1.09132	NA
c45154_g1_i1					-0.208672	NA
c45157_g1_i1					-1.25383	NA
c45246_g1_i1	-0.0714718	NA
c45356_g1_i1					-0.467932	NA
c45396_g2_i1					-1.22657	NA
c45397_g2_i1					-1.00289	NA
c4545_g1_i1					0.831337	NA
c45465_g1_i1					NA	-1.699
c45504_g1_i1					0.330367	NA
c45548_g1_i1					0.535058	NA
c45692_g1_i1					-0.540918	NA
c45788_g3_i1					-1.87303	NA
c45799_g3_i1					1.45277	NA
c90871_g4_i4	-1.33521	NA	-1.36463	NA
c46264_g1_i1	-2.1016	NA
c46298_g2_i1	-2.31234	NA
c46342_g1_i1					-0.827939	NA
c46388_g1_i1	3.91028	NA
c4640_g1_i1					-0.251539	NA
c46459_g1_i2	NA	-1.94342
c46492_g1_i1					-1.29926	NA
c46568_g1_i1	NA	1.75531
c46623_g2_i1	NA	1.97575
c46655_g1_i1					-1.69588	NA
c46670_g1_i2					-2.83307	NA
c46695_g1_i1					-1.28748	NA
c46696_g1_i1	NA	1.88153
c46757_g1_i1					1.40762	NA
c46796_g1_i1					-0.710756	NA
c4681_g1_i1					-0.803393	NA
c46898_g1_i1					-0.411195	NA
c46947_g1_i1	NA	-0.565616
c47149_g3_i1	-1.98279	NA
c37612_g1_i1	-1.33037	NA	-1.35845	NA
c47221_g1_i1	0.52707	NA
c47247_g1_i1					NA	-0.736164
c47274_g1_i1	0.385523	NA
c47655_g1_i1					-0.472596	NA
c47705_g1_i1					NA	1.24874
c4788_g1_i1					0.372952	NA
c47908_g1_i1	0.705167	NA
c47911_g1_i1					NA	4.42086
c47947_g1_i1	-0.618532	NA
c48164_g1_i1					-0.283375	NA
c48251_g1_i1					NA	4.07847
c48313_g1_i1					NA	-2.62593
c48315_g1_i1	NA	-1.05389
c48355_g1_i2	-2.15843	NA
c48362_g1_i1					-0.781735	NA
c48464_g1_i1					NA	-1.21201
c48506_g1_i1	1.62636	NA
c48509_g1_i1	NA	2.96156
c48613_g2_i1	-1.57347	NA
c48625_g1_i1					-1.28162	NA
c48726_g1_i1					-1.65896	NA
c48811_g2_i1					-0.305788	NA
c48815_g1_i1					-1.00868	NA
c48990_g1_i1					-0.415679	NA
c49132_g1_i1					-0.853779	NA
c49171_g1_i1					-0.558517	NA
c49252_g1_i1	4.3496	NA
c49302_g1_i1					-1.1047	NA
c62447_g1_i1	-1.27462	NA	-1.29926	NA
c49719_g1_i1					NA	0.992043
c49756_g1_i1					-1.28162	NA
c49792_g1_i1	-0.160578	NA
c49842_g2_i1					1.42367	NA
c102504_g1_i1	-1.26419	NA	-1.28513	NA
c50146_g1_i1	-1.38961	NA
c50154_g1_i1					5.18682	NA
c50179_g1_i1	NA	4.75225
c50203_g1_i1					-0.44353	NA
c50540_g3_i1					-2.73057	NA
c50710_g1_i1					2.49442	NA
c50776_g1_i1					1.0103	NA
c50870_g1_i1					-0.755519	NA
c50889_g1_i1					NA	-0.949905
c51034_g1_i1	1.09536	NA
c51043_g1_i1	-0.313537	NA
c51106_g1_i1					-1.70369	NA
c51111_g1_i1					-1.55216	NA
c51182_g2_i1					0.0214797	NA
c96983_g3_i4	-1.21647	NA	-1.24697	NA
c51556_g1_i1	0.363638	NA
c51566_g1_i1					-1.3934	NA
c51608_g1_i1					-0.702124	NA
c51620_g1_i1	0.132248	NA			-0.292181	NA
c51680_g1_i1					-1.01937	NA
c51681_g1_i1					-1.52561	NA
c51728_g1_i1					-0.232204	NA
c51832_g1_i1					0.62605	NA
c51853_g1_i1					1.07131	NA
c51916_g2_i1					-0.970488	NA
c51917_g1_i1	-0.676534	NA
c51923_g1_i1	-0.603841	NA
c51951_g1_i4					-0.893428	NA
c52025_g1_i1					0.183116	NA
c52205_g1_i1	NA	0.214539
c5221_g1_i1	-2.94342	NA
c87201_g8_i2	-1.1965	NA	-1.22657	NA
c52471_g1_i1	-0.00723157	NA
c52629_g1_i1					NA	-1.52146
c52635_g1_i1					1.27401	NA
c52704_g1_i1	NA	-1.37832
c52839_g1_i1					-0.721024	NA
c52840_g1_i1					-0.550043	NA
c52913_g1_i2	-2.09542	NA
c52975_g1_i1					2.73278	NA
c53052_g2_i1					0.735233	NA
c53095_g1_i1					NA	0.558431
c53123_g1_i1					0.488858	NA
c53158_g1_i1	-0.0286557	NA
c53171_g1_i1					1.95159	NA
c53206_g1_i1					-1.67116	NA
c53229_g1_i1					5.31369	NA
c53321_g2_i1	NA	1.89077
c147352_g1_i1	-1.1921	NA	-1.21312	NA
c53469_g1_i1	NA	3.24463
c53554_g1_i1					NA	-0.95829
c53597_g2_i2					-1.43831	NA
c70413_g1_i1	-1.17354	NA	-1.1965	NA
c51281_g1_i1	-1.16704	NA	-1.19429	NA
c79919_g1_i2	-1.16488	NA	-1.18442	NA
c66860_g1_i2	-1.13501	NA	-1.15628	NA
c53901_g2_i1	1.69881	NA			2.04042	NA
c53939_g1_i1					3.21568	NA
c53995_g1_i1					0.803778	NA
c100129_g1_i5	-1.12239	NA	-1.14242	NA
c5401_g1_i1					1.8101	NA
c54031_g1_i1	-0.671164	NA
c28215_g1_i1	-1.11508	NA	-1.1403	NA
c54130_g1_i1					-0.756331	NA
c54371_g2_i1					-0.162191	NA
c54403_g1_i2					NA	1.51702
c54483_g1_i1	-1.0509	NA
c54499_g2_i1					0.244481	NA
c54547_g1_i1					-0.662004	NA
c54584_g1_i1	NA	-0.954557
c54613_g1_i1	-2.37084	NA
c54705_g2_i1	NA	-0.153072
c54807_g1_i2					2.52507	NA
c54819_g1_i2					-1.87303	NA
c54924_g1_i1					NA	0.87578
c55038_g1_i1					-1.46196	NA
c55105_g1_i1					NA	-0.970488
c55141_g1_i1					NA	-0.240134
c55178_g1_i1	-1.85552	NA
c55306_g1_i1					1.15337	NA
c55360_g2_i1					0.453825	NA
c55362_g1_i2	NA	-0.170827
c55364_g2_i1					-2.24469	NA
c55431_g1_i2	-1.00096	NA
c55452_g1_i2					-0.922301	NA
c55523_g1_i1					-1.21759	NA
c55558_g2_i1					1.38479	NA
c55559_g1_i2					0.322313	NA
c55586_g1_i1	NA	-0.721024
c55588_g1_i1					2.93515	NA
c55599_g1_i1					2.72669	NA
c55631_g1_i1					NA	2.31305
c5573_g1_i1	-0.734563	NA
c55827_g1_i1					-0.467267	NA
c55848_g1_i1					-0.785046	NA
c55908_g1_i1					-1.58352	NA
c55945_g1_i1					-0.698217	NA
c55949_g1_i2	NA	0.229793			-1.25843	NA
c55986_g2_i1	-2.02718	NA
c56013_g1_i1					-1.27695	NA
c56039_g1_i1					-1.39466	NA
c56050_g2_i1					2.11636	NA
c56115_g1_i1					-1.23673	NA
c56115_g1_i2					-0.211453	NA
c133801_g1_i1	-1.11404	NA	-1.13501	NA
c56144_g2_i1					-0.778432	NA
c56149_g2_i1			-1.88186	NA
c56156_g1_i1					1.07542	NA
c56188_g1_i1					0.0148314	NA
c56191_g2_i1					NA	-1.4176
c56194_g1_i1	3.05381	NA
c56207_g1_i1					1.11192	NA
c56326_g1_i1	NA	3.72883
c56360_g1_i1					-1.35599	NA
c56379_g1_i2					0.681074	NA
c56404_g1_i1					1.30956	NA
c56429_g1_i1					-1.34373	NA
c56448_g2_i1					0.215782	NA
c56461_g1_i1					-1.46727	NA
c56503_g2_i1					3.56779	NA
c56584_g1_i1					NA	0.121679
c56617_g1_i1	0.00767393	NA
c56641_g1_i1					-0.712331	NA
c5669_g1_i1					3.11498	NA
c56706_g1_i1					2.8986	NA
c56741_g1_i1	-0.688109	NA
c56780_g1_i2					-0.52215	NA
c56823_g1_i1					-1.78422	NA
c56870_g1_i2					-0.493432	NA
c56871_g1_i1					-0.483312	NA
c56883_g2_i1	-1.52284	NA
c57074_g2_i1					-1.4686	NA
c57127_g1_i1					-0.95829	NA
c89371_g4_i1	-1.11404	NA	-1.13501	NA
c121605_g1_i1	-1.08212	NA	-1.1016	NA
c57323_g1_i1	-1.21536	NA
c57375_g1_i1					NA	1.12322
c57400_g1_i1	NA	0.788547
c57435_g1_i1					-1.12239	NA
c57484_g1_i1					-0.567753	NA
c57533_g2_i1	-1.38458	NA
c57571_g1_i1					NA	-1.65441
c57605_g1_i1					1.03445	NA
c57642_g1_i1	-1.75147	NA
c60196_g3_i1	-1.0509	NA	-1.07198	NA
c75428_g1_i1	-1.03801	NA	-1.0619	NA
c67500_g3_i1	-0.933279	NA	-0.952694	NA
c57785_g1_i1	0.84452	NA
c57833_g2_i1	-1.62149	NA
c5788_g1_i1					-1.90329	NA
c2859_g1_i1	-0.925951	NA	-0.943416	NA
c57922_g1_i1					2.72836	NA
c57966_g1_i1					0.71721	NA
c58060_g1_i1					-0.477275	NA
c58069_g1_i1	-1.66048	NA
c58106_g1_i1	NA	1.40054
c58185_g2_i1	-0.661243	NA
c57669_g1_i1	-0.879206	NA	-0.915936	NA
c58289_g2_i1	-1.87127	NA
c58295_g1_i1	NA	-0.858131
c58399_g1_i1	-1.34618	NA
c58437_g1_i1					3.41742	NA
c58438_g1_i1	-0.537424	NA
c58515_g1_i1					-0.660483	NA
c58520_g2_i1	-0.213682	NA
c58557_g1_i1					0.791328	NA
c58564_g1_i1					-1.32433	NA
c5858_g1_i1	2.96082	NA
c58641_g1_i1					0.886745	NA
c58645_g1_i2					NA	2.49467
c58679_g1_i1					1.06856	NA
c58763_g2_i1					1.53572	NA
c58769_g1_i1					2.41106	NA
c58778_g1_i1	-0.384584	NA
c49623_g1_i1	-0.882748	NA	-0.901491	NA
c58923_g1_i1					-0.461296	NA
c58982_g2_i1					-1.17137	NA
c59062_g1_i1	NA	0.776244
c59080_g1_i1					-1.36959	NA
c59097_g1_i2					-1.75796	NA
c59116_g1_i2					2.18946	NA
c59118_g1_i2	-1.28748	NA
c59129_g1_i1					-2.86775	NA
c59161_g1_i1					-0.288065	NA
c59168_g1_i1					-0.428566	NA
c59193_g1_i1					-2.57633	NA
c59260_g2_i1					0.849332	NA
c59314_g1_i1	-1.45271	NA
c59409_g2_i1	-0.845114	NA
c59477_g2_i1					1.10612	NA
c59589_g1_i1					-1.92869	NA
c59609_g1_i1	-1.72738	NA
c59677_g1_i1	-0.641604	NA
c59724_g1_i1	1.38313	NA
c59788_g1_i1	-2.03505	NA			-2.12658	NA
c59857_g1_i1					-0.29749	NA
c59878_g1_i1			-0.956422	NA
c59998_g1_i1					-0.114556	NA
c60070_g1_i1					NA	-1.76284
c60150_g1_i1					NA	-0.500898
c60167_g2_i1					2.49185	NA
c60170_g2_i1					1.08406	NA
c71687_g1_i1	-0.850307	NA	-0.888969	NA
c91635_g5_i1	-0.833927	NA	-0.860749	NA
c60219_g1_i1	NA	4.79362
c60388_g2_i1	NA	-0.413115
c60422_g1_i1					1.05635	NA
c60468_g1_i1	-0.165424	NA
c60501_g1_i1	-1.25613	NA
c60536_g1_i1					NA	0.593274
c60549_g1_i1					-2.45008	NA
c60578_g1_i1	-1.52977	NA
c60583_g2_i1					0.377772	NA
c60585_g1_i1					1.35332	NA
c60586_g4_i1					0.663876	NA
c60589_g3_i1					-1.29926	NA
c60591_g1_i1	0.902524	NA
c60601_g2_i1					-0.599462	NA
c60609_g1_i1	-2.45008	NA
c60676_g1_i1					NA	2.08009
c60775_g1_i1					0.0717627	NA
c60813_g1_i1					1.25439	NA
c60818_g1_i1					-1.27695	NA
c60878_g2_i1					1.741	NA
c60912_g1_i1					-0.594371	NA
c60980_g1_i1					-0.148801	NA
c61168_g1_i1					1.10836	NA
c61189_g3_i1					-1.59801	NA
c61192_g1_i4					NA	-1.04692
c61216_g1_i1	-0.871267	NA
c61379_g1_i2	NA	-0.62965
c61450_g1_i2					0.881012	NA
c61480_g1_i1					1.32308	NA
c61495_g1_i1					2.06293	NA
c61547_g1_i1					1.0552	NA
c61637_g1_i1	-1.16704	NA
c61778_g2_i1	-1.62001	NA
c61799_g3_i1	-0.887189	NA
c61808_g2_i1					-0.916843	NA
c61810_g3_i1					0.457682	NA
c61814_g2_i1					1.55712	NA
c61848_g1_i1					-1.68811	NA
c61959_g2_i1					1.3903	NA
c61974_g1_i1	-1.62149	NA
c62032_g1_i1	2.35877	NA
c62099_g2_i2	-1.69432	NA
c62101_g3_i1					-1.79753	NA
c62152_g1_i1	NA	-1.99424
c62192_g1_i1	0.193246	NA
c62205_g1_i1	-1.92687	NA
c62238_g1_i1					-0.0734945	NA
c62249_g1_i1					-1.85204	NA
c62256_g1_i1					-0.378319	NA
c98813_g3_i2	-0.819428	NA	-0.844251	NA
c62282_g1_i2					-0.58136	NA
c62289_g2_i1	-0.876555	NA
c62290_g1_i1	-1.58641	NA
c62365_g2_i1					NA	3.8608
c62398_g1_i1	-2.67116	NA
c134976_g1_i1	-0.785875	NA	-0.810123	NA
c103456_g1_i1	-0.774314	NA	-0.801715	NA
c62450_g1_i1					-1.0599	NA
c790_g1_i1	-0.685787	NA	-0.709969	NA
c62581_g1_i1					-0.39973	NA
c62596_g1_i1	0.642162	NA
c62598_g1_i1					1.23491	NA
c62632_g2_i1					0.0195833	NA
c96144_g3_i13	-0.673463	NA	-0.697437	NA
c80092_g4_i2	-0.636362	NA	-0.660483	NA
c62777_g1_i1					-1.48466	NA
c62784_g1_i1					-2.00192	NA
c62810_g5_i1	-1.18442	NA
c62880_g2_i1					-2.49276	NA
c62909_g1_i1					0.811745	NA
c91174_g2_i1	-0.60092	NA	-0.632629	NA
c62932_g1_i1	NA	-0.286304
c62951_g2_i1					-1.36216	NA
c62972_g1_i1	-1.81773	NA
c62975_g2_i1					-1.61117	NA
c63022_g1_i1	-0.446803	NA
c63093_g1_i1					0.49774	NA
c63111_g1_i1	-1.25728	NA
c63121_g1_i1	NA	-1.51595
c63155_g1_i1					NA	0.949846
c63158_g1_i1					-0.117161	NA
c63173_g1_i2					0.0538064	NA
c63200_g1_i1					-0.728973	NA
c63282_g2_i1					NA	1.17206
c63335_g1_i1					-0.573467	NA
c63367_g1_i2					-1.04494	NA
c63386_g2_i1	0.898918	NA
c63407_g1_i1	-1.0519	NA
c63523_g1_i2	NA	0.240009
c63526_g1_i1					-0.326745	NA
c63532_g1_i1					-1.61117	NA
c75702_g1_i1	-0.591469	NA	-0.618532	NA
c63632_g2_i1	NA	-0.54372
c63692_g2_i2	-2.28396	NA
c63723_g1_i1					NA	-2.07097
c63738_g1_i1					1.03116	NA
c63766_g2_i1					2.42984	NA
c63778_g1_i1					3.14012	NA
c63963_g2_i1					1.10389	NA
c95471_g1_i1	-0.592194	NA	-0.616319	NA
c64052_g1_i1	NA	1.59248
c64056_g1_i1					-2.20867	NA
c64226_g1_i1	0.219091	NA
c64247_g1_i1	-1.72897	NA
c64414_g2_i1					-0.725788	NA
c6442_g1_i1					NA	0.93885
c64433_g1_i1					2.52005	NA
c64439_g1_i2	-2.18006	NA
c64467_g1_i1	-0.406089	NA
c64504_g1_i1	-0.51526	NA
c64506_g1_i1	NA	-0.437656
c64580_g4_i1					0.561693	NA
c64588_g1_i2					-1.88009	NA
c6460_g2_i1					0.347099	NA
c64622_g3_i1	-0.461959	NA
c64657_g3_i2	-2.22882	NA
c64702_g1_i1					0.651377	NA
c64707_g1_i1					-2.11612	NA
c64932_g1_i1	NA	-0.913216
c82186_g3_i1	-0.56918	NA	-0.589297	NA
c65009_g1_i2					-1.54793	NA
c65110_g2_i1					-1.41247	NA
c65113_g1_i1					0.0767871	NA
c65150_g1_i1	0.434384	NA
c65274_g1_i1					0.517696	NA
c65297_g2_i1					1.10411	NA
c653_g1_i1					-0.577049	NA
c65351_g1_i1					-1.11925	NA
c65404_g1_i1					1.0681	NA
c65466_g1_i1					NA	-2.93972
c65501_g3_i1					-2.86775	NA
c65533_g2_i1					0.800745	NA
c65539_g1_i1	-0.395929	NA
c65550_g1_i1	-0.209784	NA
c65565_g1_i1					-1.44746	NA
c65585_g1_i1	1.90997	NA
c65715_g1_i1	0.632268	NA
c65879_g1_i1					0.0676387	NA
c65914_g1_i3	-1.10263	NA
c65947_g1_i1					0.707819	NA
c66023_g1_i1					-1.42275	NA
c66035_g3_i1					-0.861622	NA
c66189_g1_i5	-2.63786	NA
c66223_g1_i1	NA	1.54482			1.2081	NA
c66306_g1_i1					-0.742587	NA
c66334_g1_i1	-0.959224	NA
c66478_g1_i1					NA	-1.02327
c66493_g1_i1	-1.82965	NA
c66509_g1_i3					-0.262457	NA
c6651_g1_i1	-1.03505	NA
c66529_g1_i2					-2.1888	NA
c66545_g1_i1					-2.53952	NA
c66674_g1_i1			1.09288	NA
c57148_g1_i2	-0.529767	NA	-0.567041	NA
c66694_g1_i2					-3.03111	NA
c66724_g1_i1	-1.50772	NA
c66754_g3_i5	1.44679	NA
c66760_g1_i1					-1.53812	NA
c66764_g1_i1					-1.82113	NA
c66780_g1_i1					1.01459	NA
c66784_g1_i1					-0.706826	NA
c66829_g1_i1					2.23767	NA
c66834_g1_i2					NA	0.542671
c66838_g2_i1					-0.248108	NA
c53658_g1_i1	-0.494109	NA	-0.518012	NA
c57218_g1_i1	-0.496142	NA	-0.515948	NA
c66863_g2_i1	-0.603841	NA
c66890_g1_i1					3.55945	NA
c66918_g1_i1					-0.0985055	NA
c66926_g1_i1					NA	-0.717066
c67030_g1_i1					0.531402	NA
c67148_g4_i1					-2.86775	NA
c67149_g1_i1					1.07291	NA
c67186_g4_i1	NA	-2.47126
c67231_g1_i1					1.03562	NA
c67265_g1_i1	-0.123958	NA
c67273_g2_i1					0.0119726	NA
c67304_g1_i2					-2.03308	NA
c67353_g1_i2	-2.83307	NA
c67364_g1_i1					0.513659	NA
c62264_g2_i1	-0.454032	NA	-0.477944	NA
c84119_g4_i2			NA	-1.24697
c67401_g2_i1	-1.1965	NA
c67411_g1_i1					1.50691	NA
c67427_g1_i1					0.0214797	NA
c67457_g2_i1	-1.7992	NA
c67461_g1_i1					-1.14773	NA
c67478_g1_i1	-0.625934	NA
c67480_g1_i1	2.47457	NA
c67494_g2_i1					-1.51183	NA
c70489_g1_i3	-0.444838	NA	-0.475268	NA
c67539_g1_i1					0.0176844	NA
c67571_g2_i1	1.12917	NA
c67573_g2_i1					-0.634867	NA
c67583_g1_i1	2.57693	NA
c67587_g1_i1					1.64785	NA
c67598_g1_i2	0.734655	NA
c67617_g1_i1					-0.92778	NA
c67677_g1_i1					3.58195	NA
c67702_g2_i1					-0.208672	NA
c67738_g1_i1					NA	-1.16812
c67748_g1_i1	-1.72261	NA
c67753_g1_i1					-2.51457	NA
c67789_g1_i1					-0.72977	NA
c67810_g1_i1					-0.632629	NA
c67838_g1_i1	-1.63039	NA			-1.12553	NA
c67838_g2_i1	NA	0.55418
c67881_g2_i1	-0.511828	NA
c67892_g1_i1					NA	1.74903
c67977_g1_i1					1.06442	NA
c67978_g1_i2					-1.5132	NA
c67991_g1_i1	NA	-0.64988
c68082_g2_i1					1.1884	NA
c68091_g1_i2					-2.13712	NA
c68094_g1_i1	NA	-0.496142
c68125_g1_i3	-1.60238	NA
c68202_g1_i1					-0.141356	NA
c68274_g1_i1					-1.66048	NA
c68301_g1_i1					-2.59946	NA
c68322_g1_i1					NA	0.423309
c68327_g1_i1	-1.2109	NA
c68328_g1_i1					-0.630394	NA
c68372_g1_i1					-0.754707	NA
c10249_g1_i1	-0.428566	NA	-0.451399	NA
c68417_g1_i2	-1.78422	NA
c68551_g1_i1					1.04428	NA
c68551_g1_i3					1.65611	NA
c68571_g1_i1	NA	2.0835
c68581_g1_i1	NA	-0.344954
c68586_g1_i1					-0.673463	NA
c68604_g1_i2					-1.54092	NA
c68633_g3_i1					0.0944613	NA
c97113_g5_i1	-0.412475	NA	-0.442876	NA
c68739_g1_i1					-0.0484122	NA
c68810_g1_i1	-1.06291	NA
c68820_g2_i1					-0.428566	NA
c68842_g1_i1	0.835116	NA
c68883_g1_i1	NA	-1.401
c68892_g1_i1					-0.908695	NA
c68945_g1_i1					-0.461296	NA
c68951_g1_i1	NA	-0.277534
c99355_g2_i5	NA	-1.65593	NA	-0.676534
c69001_g1_i1					0.524064	NA
c69001_g1_i3					-0.94712	NA
c69030_g1_i1	-0.364633	NA
c69035_g1_i1					2.92777	NA
c53637_g1_i1	-0.378319	NA	-0.409278	NA
c69075_g1_i1	1.15121	NA
c69084_g3_i1	-1.09029	NA
c69093_g2_i1					-2.37582	NA
c69118_g1_i1	-0.567753	NA
c69119_g1_i1					-1.6773	NA
c69177_g1_i2	NA	-1.5009
c86782_g4_i1	-0.360305	NA	-0.389615	NA
c69233_g1_i2	-1.0609	NA
c69234_g1_i1	NA	0.643394
c69251_g1_i3					-0.997117	NA
c69270_g1_i1	-0.0543923	NA
c69276_g1_i1	-1.49005	NA
c37068_g1_i1	-0.357221	NA	-0.387726	NA
c69330_g1_i1	-0.523532	NA
c69336_g1_i1	NA	-0.397828
c69429_g2_i1					0.287275	NA
c69435_g1_i1	NA	0.484052
c69441_g1_i1					NA	0.923973
c69487_g1_i2					-1.03702	NA
c69488_g1_i1	NA	-1.25958
c69496_g1_i1	0.178024	NA			-1.42275	NA
c69501_g1_i1					2.51231	NA
c69515_g1_i1					NA	2.73321
c69517_g2_i1					0.783247	NA
c6952_g1_i1	0.153589	NA
c69524_g2_i1	0.7361	NA			0.813661	NA
c69531_g1_i1	NA	1.47802
c69585_g1_i1					1.93647	NA
c69591_g1_i1	-0.271717	NA
c69642_g1_i1	0.448196	NA
c69648_g1_i1					-1.09132	NA
c69649_g1_i1					2.05508	NA
c69657_g1_i3	-1.22319	NA
c69671_g1_i1					NA	1.2343
c69706_g1_i1					2.40272	NA
c6971_g1_i1					-0.365871	NA
c69720_g1_i1					-0.923213	NA
c69837_g1_i1					0.455579	NA
c69853_g1_i1					3.15272	NA
c69874_g1_i1					-1.08212	NA
c69938_g1_i1					NA	-1.77596
c69949_g2_i2	-1.76121	NA
c69968_g1_i2	NA	-1.70369
c70018_g1_i1					-0.269976	NA
c70119_g1_i1	NA	-1.34495
c70141_g1_i1	-0.620009	NA
c70144_g1_i1	NA	1.81476
c70145_g1_i1					-1.5951	NA
c70157_g1_i1	0.826464	NA
c70159_g1_i3					NA	-0.829648
c70187_g3_i1	-2.22432	NA
c70210_g2_i3	NA	0.284909
c70232_g1_i1					0.328836	NA
c70257_g2_i2	-3.01937	NA
c70283_g1_i1					1.10746	NA
c70376_g1_i1					-2.42404	NA
c70387_g1_i1					-1.18552	NA
c94632_g2_i1	-0.343122	NA	-0.37395	NA
c7042_g1_i1					-2.1976	NA
c70435_g1_i2					1.1551	NA
c70465_g1_i2	-1.63337	NA
c70471_g1_i1	-0.59655	NA
c87934_g1_i1	-0.340075	NA	-0.365252	NA
c70521_g1_i3					NA	-1.16058
c62677_g1_i1	-0.312342	NA	-0.333395	NA
c13716_g1_i1	-0.307573	NA	-0.326142	NA
c70631_g1_i1					NA	-1.72897
c70638_g1_i1	NA	-1.58785
c70639_g3_i1					1.25278	NA
c70688_g2_i1					-2.12658	NA
c70701_g1_i1					0.388832	NA
c70707_g2_i1	-0.511142	NA
c70714_g1_i1					0.134878	NA
c70714_g5_i1					-0.713907	NA
c70855_g1_i1	0.729444	NA
c70869_g2_i1	-0.235031	NA
c70870_g1_i1					-1.75633	NA
c70956_g3_i1	-0.934198	NA
c70984_g2_i1	-0.736966	NA
c70987_g2_i1					-0.737767	NA
c92107_g1_i1	-0.276951	NA	-0.296309	NA
c71106_g1_i3					NA	-0.728176
c71151_g2_i1	0.223628	NA
c71154_g2_i1					0.97159	NA
c71173_g2_i2					1.83835	NA
c71201_g1_i1	-0.608966	NA			-0.564194	NA
c71265_g1_i1	0.245698	NA
c71342_g1_i1					2.90881	NA
c71386_g4_i1					2.82965	NA
c71399_g1_i1	NA	-0.322529
c71420_g2_i2					-0.444184	NA
c68413_g1_i1	-0.246395	NA	-0.271717	NA
c71469_g1_i1	-1.62001	NA
c71485_g1_i2					NA	-0.384584
c71571_g1_i1	-0.292181	NA
c71577_g2_i1					0.421515	NA
c71586_g1_i1					1.46919	NA
c57898_g1_i1	-0.23673	NA	-0.25785	NA
c71695_g1_i3					-1.44092	NA
c71703_g1_i1	0.979172	NA
c71705_g1_i4					-2.18006	NA
c71727_g1_i1					2.23532	NA
c71751_g2_i1	-0.0699566	NA
c71756_g1_i6					0.133564	NA
c71809_g1_i2	-0.782562	NA
c58252_g1_i2	-0.231075	NA	-0.248108	NA
c71871_g1_i4	NA	-1.866
c71890_g1_i1	1.34823	NA
c74028_g1_i1	-0.17897	NA	-0.203125	NA
c71982_g1_i1					NA	0.350497
c71991_g1_i1					NA	-0.0464243
c72014_g1_i1					NA	0.234706
c72015_g4_i1	NA	-0.873027
c72016_g1_i2					NA	3.15186
c72043_g1_i1					-1.18442	NA
c72048_g1_i1					NA	-1.87127
c72053_g1_i2					-1.77761	NA
c72058_g1_i1					-2.51457	NA
c72080_g1_i1	-0.329764	NA
c72088_g1_i1			-1.25039	NA
c72088_g1_i2	-0.117683	NA
c72137_g1_i1					-0.22095	NA
c72156_g2_i2					-1.25843	NA
c72181_g2_i2	NA	-0.566328
c84234_g12_i1	NA	0.372581	NA	0.279372
c72273_g1_i1	0.467106	NA
c72322_g2_i4	-2.49546	NA
c62918_g1_i1	-0.165424	NA	-0.188803	NA
c72388_g1_i2	-1.07299	NA
c72404_g1_i1					0.635677	NA
c72409_g1_i1					0.57111	NA
c72498_g2_i1					-0.944342	NA
c49931_g1_i1	-0.161653	NA	-0.184971	NA
c72630_g1_i2	NA	2.03292
c72644_g1_i1	-0.717857	NA
c72649_g1_i1	0.558757	NA
c72653_g1_i1					-0.985645	NA
c72675_g2_i3					NA	0.0867838
c72689_g1_i1					-1.84166	NA
c72703_g1_i6					-1.49276	NA
c72821_g1_i1	-0.88986	NA
c72873_g1_i1					-0.281036	NA
c72969_g1_i2					-1.72102	NA
c73051_g2_i1					1.9889	NA
c129266_g1_i1	-0.161115	NA	-0.183878	NA
c73111_g1_i1					0.408893	NA
c73139_g1_i1	-1.13184	NA
c73172_g1_i1	-1.54232	NA
c73230_g1_i1					-2.32675	NA
c73263_g2_i1					NA	-1.32313
c73268_g1_i1					1.77386	NA
c73272_g1_i1	NA	1.52323			0.148392	NA
c73303_g2_i1					-1.1888	NA
c73305_g2_i1	NA	3.20393
c73326_g2_i1	-0.398462	NA
c73332_g1_i1					-1.20313	NA
c70587_g1_i1	-0.131313	NA	-0.153072	NA
c73339_g1_i2			-0.228819	NA
c73361_g1_i1					-1.1921	NA
c73397_g1_i1	-1.47794	NA
c73417_g1_i1					-2.14987	NA
c73446_g1_i1	NA	-0.442222
c73446_g1_i2					-1.57777	NA
c73486_g2_i1					-0.344343	NA
c73492_g1_i1	-1.86075	NA
c73615_g1_i1					NA	1.03092
c73668_g1_i2	-0.475268	NA
c73673_g1_i2					-2.18006	NA
c73714_g2_i1	0.189034	NA
c73795_g1_i1					-0.295128	NA
c73798_g1_i1					3.71896	NA
c71910_g1_i1	-0.07552	NA	-0.106249	NA
c73881_g1_i2					1.36289	NA
c73931_g1_i1					0.0671798	NA
c73935_g8_i1	NA	0.285304
c73998_g1_i1					0.24732	NA
c74006_g1_i1					NA	0.300221
c74007_g1_i1	-1.7992	NA
c74021_g1_i1	-1.50635	NA
c31447_g1_i1	-0.0750134	NA	-0.0943924	NA
c74614_g1_i1	NA	-0.340684	NA	0.338757
c74136_g1_i1	3.82599	NA
c74202_g1_i2					-0.0902909	NA
c74210_g1_i3					-1.14561	NA
c74223_g2_i1	-1.17245	NA
c74228_g1_i1					1.3978	NA
c7424_g1_i1					-1.87655	NA
c74251_g1_i1					-0.401635	NA
c74268_g1_i2					-0.717857	NA
c74302_g3_i1	NA	-1.36587
c74302_g4_i1					NA	1.99035
c74370_g1_i1					-0.3934	NA
c74423_g1_i3					2.7327	NA
c74441_g1_i2	-1.1182	NA
c74461_g2_i1	-0.468598	NA
c74484_g3_i3	NA	-1.4357
c74547_g1_i1					-0.939722	NA
c74559_g1_i1					NA	-1.55781
c68971_g1_i1	NA	0.4868	NA	0.381099
c74625_g1_i1					1.90021	NA
c74655_g1_i1	-0.324335	NA
c74690_g1_i1					0.554507	NA
c74745_g1_i2					-0.252684	NA
c7475_g1_i1	-1.53812	NA
c74771_g3_i1					-1.46461	NA
c74824_g1_i1	NA	0.970854
c7486_g2_i1	-0.952694	NA
c74869_g1_i1					1.68422	NA
c74869_g1_i2					0.214539	NA
c74929_g1_i1					-1.42018	NA
c74943_g1_i2	-0.92048	NA
c74961_g2_i1	-2.07907	NA
c74991_g1_i1	-0.0846703	NA
c74995_g1_i1	-2.1016	NA
c75009_g1_i2					-0.278117	NA
c75109_g1_i1	-2.63188	NA
c75112_g1_i1					-1.0145	NA
c75119_g1_i1					NA	-2.51732
c75139_g1_i4					-2.22882	NA
c75202_g1_i1					0.203306	NA
c75211_g1_i1					-0.272297	NA
c75278_g2_i2					-3.03111	NA
c75291_g1_i1					NA	-1.21424
c75319_g1_i1					-1.62742	NA
c77062_g2_i1	0.00432161	NA	-0.0213162	NA
c75476_g1_i1					-2.54232	NA
c75480_g2_i1					NA	3.52582
c75512_g1_i2					-1.32916	NA
c75530_g2_i2	-1.22319	NA
c75547_g2_i1					-0.271136	NA
c75570_g1_i1					0.605652	NA
c75652_g1_i2					-0.827086	NA
c75658_g3_i1					NA	-0.337035
c75671_g1_i1					-0.612637	NA
c92813_g2_i1	0.0667207	NA	0.0398403	NA
c75711_g1_i1					-2.79586	NA
c75720_g3_i1					NA	1.70088
c75758_g1_i2					-0.128156	NA
c75764_g2_i1	-0.713119	NA
c75764_g3_i1					-2.26998	NA
c75837_g6_i1					-1.04593	NA
c75860_g3_i1	-2.191	NA
c75888_g1_i1					-2.20423	NA
c75891_g1_i1	NA	5.3785
c75900_g1_i1	1.27182	NA			1.73089	NA
c75910_g1_i1	NA	-0.0851804			0.702805	NA
c75920_g2_i1					-0.864246	NA
c75929_g2_i3					-1.63188	NA
c75998_g1_i1					NA	2.0567
c76021_g1_i1	NA	1.75403
c76046_g1_i1					0.750749	NA
c76125_g1_i1					-2.03702	NA
c76198_g4_i1					-0.446148	NA
c76213_g1_i1	-1.08009	NA
c76220_g3_i1					3.35337	NA
c76220_g7_i1					2.99844	NA
c76223_g1_i2					1.04451	NA
c76225_g2_i4	-0.103147	NA
c76225_g2_i5			-0.814345	NA
c76241_g1_i2					4.20789	NA
c76249_g1_i1	-1.77431	NA
c76249_g2_i2					-1.29336	NA
c76260_g2_i1					1.95779	NA
c76284_g3_i3					0.233888	NA
c76296_g1_i1					-1.21647	NA
c76310_g1_i1					-1.12868	NA
c76312_g1_i1	NA	-2.38082
c76325_g2_i1					-1.79753	NA
c76370_g1_i1					-1.10263	NA
c76406_g1_i2	-1.03111	NA
c76441_g4_i1					-0.456669	NA
c76523_g2_i2					NA	-0.0174171
c76558_g2_i1	NA	-0.752275
c76632_g1_i1	-1.75958	NA
c76636_g2_i1					NA	-0.170286
c76648_g1_i1	NA	0.997594
c76674_g2_i1					NA	-2.25383
c76681_g1_i1	-0.76366	NA
c89508_g2_i1	0.0795203	NA	0.0551957	NA
c76800_g3_i1					-0.959224	NA
c76852_g1_i1					-2.38333	NA
c76880_g1_i2					-2.39846	NA
c76909_g1_i2	NA	-1.20645
c76943_g1_i1					0.799087	NA
c76949_g1_i2	-0.897006	NA
c76955_g2_i1					-1.02718	NA
c76967_g1_i3	-0.538122	NA
c76969_g1_i1					0.937847	NA
c76991_g2_i1	0.465365	NA
c77001_g2_i1	0.472661	NA
c77043_g1_i1	-0.976153	NA
c34717_g1_i1	0.0962619	NA	0.0653425	NA
c117783_g1_i1	0.115477	NA	0.0940108	NA
c77098_g1_i2					-2.42146	NA
c77137_g1_i2					-2.22657	NA
c69059_g1_i1	0.130931	NA	0.110586	NA
c77156_g3_i1	NA	2.35021
c77159_g1_i1	-2.75958	NA
c77160_g1_i1					NA	-1.27346
c77162_g1_i2					-2.29808	NA
c77170_g1_i1					NA	-2.49276
c77170_g1_i2					NA	-2.08927
c77267_g3_i1					-2.1692	NA
c77305_g2_i1					NA	-2.0509
c77347_g2_i2	-1.93053	NA
c77382_g1_i1					2.124	NA
c77386_g1_i1	-0.76366	NA
c77417_g2_i3					NA	-1.22432
c77425_g1_i2					-0.335214	NA
c77451_g1_i1					-0.898798	NA
c77453_g3_i1					1.96039	NA
c77502_g1_i1					-0.221511	NA
c7756_g2_i1					1.48903	NA
c7758_g1_i1					-1.78753	NA
c77644_g9_i1					-0.62371	NA
c77653_g2_i1	NA	-0.530461
c77681_g1_i1					NA	-0.757143
c77713_g1_i1					2.55655	NA
c7772_g1_i1					NA	3.01982
c77823_g1_i1					0.369234	NA
c77884_g1_i1					-2.0609	NA
c77924_g1_i1	-1.88897	NA
c77945_g1_i1					-1.83307	NA
c77961_g1_i2					-1.88897	NA
c78018_g1_i2					0.574667	NA
c78051_g2_i1					0.318076	NA
c78097_g1_i2	-1.00965	NA
c78161_g2_i1					0.778769	NA
c78173_g1_i1	-0.810123	NA
c78261_g2_i1					-0.147202	NA
c78311_g1_i3					-1.51183	NA
c78401_g2_i1					NA	-1.55357
c78409_g1_i1					-2.15414	NA
c78439_g1_i1					-1.94342	NA
c78467_g2_i1					2.4334	NA
c7847_g1_i1	NA	3.22579
c78478_g2_i5	-0.925038	NA
c78489_g2_i1					NA	-1.79753
c78554_g2_i1					-2.1182	NA
c7857_g1_i1					-1.66353	NA
c78605_g1_i1	-1.95083	NA
c78613_g4_i1	-0.940645	NA			-0.0424568	NA
c78687_g1_i1	-0.242977	NA
c78691_g1_i1					NA	-3.09542
c78736_g1_i4	-1.70369	NA
c78743_g2_i1					0.53771	NA
c78777_g2_i1					0.400174	NA
c78811_g1_i1	NA	0.192405
c78848_g5_i1					-0.251539	NA
c78867_g2_i1					-0.559225	NA
c78994_g1_i3					-1.59074	NA
c90432_g4_i2	0.138378	NA	0.116808	NA
c79000_g2_i2					-1.61853	NA
c79015_g1_i3					0.234706	NA
c79059_g1_i2	-1.05389	NA
c79162_g1_i1	0.111031	NA
c79180_g1_i2					-0.959224	NA
c79191_g1_i1					-0.988504	NA
c79274_g1_i1					-0.890751	NA
c79277_g2_i2					1.12895	NA
c79284_g1_i1	-1.51457	NA
c79323_g1_i1	NA	-0.135005
c79332_g1_i1					-2.49546	NA
c79352_g2_i1	-1.98279	NA
c79352_g2_i4	-1.09132	NA
c7936_g1_i1	2.04288	NA
c79364_g3_i1					NA	4.54652
c79364_g8_i1	-0.504987	NA
c79384_g1_i1	0.180148	NA			0.865787	NA
c79384_g3_i1					-0.668104	NA
c79446_g2_i2	-1.73697	NA
c71067_g1_i2	0.147958	NA	0.121679	NA
c121180_g1_i1	0.202052	NA	0.171634	NA
c79632_g2_i1	NA	0.254191
c79635_g1_i2	-1.76611	NA
c79656_g2_i1					-1.29926	NA
c11756_g1_i1	NA	-0.0959334	NA	0.511637
c79733_g2_i2	0.134002	NA
c79733_g3_i1					0.768361	NA
c79826_g1_i1					2.11869	NA
c79919_g1_i1					-1.45667	NA
c73876_g4_i1	0.272222	NA	0.254997	NA
c79920_g2_i1	1.57628	NA
c79939_g3_i1	-0.492755	NA
c79969_g2_i1					-0.261304	NA
c80001_g1_i1					NA	0.757592
c80007_g1_i1					-1.20867	NA
c80023_g2_i1					1.18713	NA
c80066_g2_i1	-1.75471	NA
c80075_g2_i2	-0.883635	NA
c91991_g2_i1	0.282934	NA	0.259021	NA
c80125_g1_i2					NA	3.22574
c80205_g1_i3					-0.433104	NA
c80247_g1_i1	0.776244	NA
c40657_g1_i1	0.315373	NA	0.295919	NA
c80410_g1_i1	-1.59801	NA
c80419_g1_i3	-2.8365	NA
c80428_g1_i5					0.294743	NA
c80491_g2_i1					1.81912	NA
c80518_g1_i1					-0.929611	NA
c80553_g1_i1	-1.9885	NA
c80598_g2_i1					-2.13712	NA
c80665_g2_i1	NA	-1.1976
c80708_g1_i1					-1.70683	NA
c80726_g3_i1					-1.13395	NA
c80741_g1_i9					0.505891	NA
c80760_g2_i2					0.0913049	NA
c80967_g1_i3					-2.57633	NA
c80999_g2_i2	NA	1.5309
c81007_g1_i1					0.313052	NA
c81007_g2_i2					1.20226	NA
c81083_g5_i1					0.378881	NA
c81092_g1_i2					NA	-1.15628
c8118_g1_i1					0.713989	NA
c81182_g1_i1					NA	1.94248
c81196_g2_i1					NA	4.79351
c81196_g3_i1	NA	1.07382
c81278_g1_i4	NA	2.39643
c81297_g1_i2					-2.0811	NA
c81297_g1_i3	-2.14987	NA
c94201_g5_i2	0.322313	NA	0.29944	NA
c81409_g2_i1					-2.02132	NA
c81439_g1_i2					-0.511142	NA
c81461_g4_i1	-1.48063	NA
c81579_g4_i1					-2.47928	NA
c81580_g1_i1					-1.04692	NA
c81591_g2_i1	0.584	NA
c81664_g6_i1	-1.04494	NA
c81678_g2_i4					-0.427919	NA
c81692_g3_i1					-0.640104	NA
c81734_g1_i1	-0.822826	NA
c81751_g1_i3					0.261832	NA
c81756_g2_i3	-1.65441	NA			NA	-2.52008
c81769_g1_i1					-1.2969	NA
c81817_g3_i2	NA	1.38368
c81848_g1_i3	-2.50635	NA
c81894_g1_i3					-2.49276	NA
c36782_g2_i1	0.324235	NA	0.308011	NA
c81916_g2_i2					-2.37084	NA
c81917_g2_i2	-1.96203	NA
c81981_g1_i1					2.53473	NA
c82010_g3_i1					-0.644608	NA
c82044_g3_i1					3.99235	NA
c82050_g5_i1	0.298658	NA
c82136_g1_i1					1.09806	NA
c82140_g1_i1					NA	-1.72897
c82160_g8_i1	-0.926865	NA
c134477_g1_i1	0.347477	NA	0.3084	NA
c82285_g2_i1					NA	4.8481
c82294_g4_i2					-1.61117	NA
c82349_g1_i1					-0.498858	NA
c82385_g1_i1					2.97324	NA
c82467_g2_i1					1.87263	NA
c82474_g1_i8	0.0754185	NA
c82491_g2_i1					NA	4.96013
c82491_g6_i1	-0.138177	NA
c53822_g1_i1	0.345586	NA	0.328454	NA
c82569_g3_i1					-0.218151	NA
c82581_g2_i1					-0.115597	NA
c82670_g2_i1					NA	0.344071
c82684_g1_i1	NA	-1.18771
c82690_g7_i1					0.389567	NA
c82763_g1_i2					NA	-0.54372
c82764_g3_i1					-2.59946	NA
c82816_g1_i2	-1.03209	NA
c82832_g3_i1	-1.35476	NA
c82851_g2_i2					-0.682696	NA
c82902_g1_i1					0.290031	NA
c82922_g2_i1					3.1847	NA
c83009_g3_i1					1.34974	NA
c83026_g3_i1	2.17441	NA
c83046_g1_i2	NA	-2.53394
c83104_g8_i1					0.822934	NA
c83136_g1_i1	NA	-2.08722
c83168_g2_i2	-1.89075	NA
c83197_g2_i10					1.22959	NA
c83197_g2_i7					0.469539	NA
c83221_g1_i2	-1.55639	NA
c8323_g1_i1					1.31479	NA
c83231_g3_i6			-0.757143	NA
c83265_g4_i1					NA	-2.17137
c83319_g4_i2					-1.01839	NA
c83419_g2_i1					NA	2.07245
c83433_g3_i1					3.39935	NA
c83528_g3_i1	-1.20756	NA
c83554_g2_i5					1.14513	NA
c83587_g2_i1	2.36083	NA
c83627_g2_i5					-2.401	NA
c83632_g1_i5					-2.45008	NA
c83669_g1_i1	NA	1.0103
c83695_g1_i2					-2.40609	NA
c83698_g1_i1	-2.17137	NA
c83711_g1_i1	-1.02718	NA
c83718_g2_i2					-2.83307	NA
c83730_g1_i1	0.175045	NA			1.22733	NA
c83740_g2_i1					-1.00192	NA
c83751_g1_i3					NA	-1.96203
c83751_g1_i5	NA	-2.34373
c83813_g3_i1					0.356895	NA
c83817_g3_i1					2.71523	NA
c83845_g2_i5					-0.978047	NA
c83852_g1_i1					NA	-2.47393
c83894_g2_i1					-1.30401	NA
c83916_g1_i2					-0.951764	NA
c83928_g1_i3					NA	-1.1488
c83931_g8_i1					-2.13501	NA
c83951_g4_i1	-0.402906	NA
c83995_g1_i2					-0.163807	NA
c83995_g1_i4					1.96298	NA
c84054_g5_i4	-1.64536	NA
c72271_g1_i1	NA	-0.129208	NA	0.617925
c84076_g5_i1					1.24712	NA
c84119_g1_i4	NA	-0.457329
c84058_g6_i4			NA	1.44978
c84119_g4_i3					0.650152	NA
c84133_g1_i4					-2.51457	NA
c84135_g7_i2					2.22795	NA
c89060_g2_i1			NA	1.51484
c84234_g4_i2					-1.47794	NA
c84282_g1_i1					-0.656687	NA
c84379_g1_i2					-2.10573	NA
c84404_g1_i1	-0.994241	NA
c84425_g1_i1					-0.291004	NA
c84431_g2_i1					0.572081	NA
c84433_g2_i1					3.41106	NA
c84436_g1_i1					1.62371	NA
c84496_g1_i2	-2.01937	NA
c84496_g8_i2					1.74474	NA
c46173_g1_i1	0.353888	NA	0.332278	NA
c84642_g2_i1					-0.304006	NA
c84687_g2_i1	NA	-0.966724
c84708_g6_i1	1.64	NA
c84710_g1_i1	-1.38333	NA
c84720_g1_i2	-1.34251	NA
c84722_g4_i2					-0.00385233	NA
c84819_g3_i3					1.51416	NA
c84830_g2_i1	NA	0.0393724
c84847_g1_i1	0.389567	NA
c84878_g2_i1					-0.931444	NA
c84879_g1_i2					-0.386468	NA
c84896_g4_i1					4.84815	NA
c84896_g5_i1					-3.03111	NA
c84916_g2_i4	0.560715	NA
c84930_g3_i2					-1.59655	NA
c84983_g4_i1					0.393965	NA
c84994_g3_i6	-1.14667	NA
c85011_g5_i2	NA	-0.622969
c85015_g2_i6					-0.363395	NA
c85072_g1_i3					-0.880091	NA
c85106_g3_i1					1.55352	NA
c85116_g4_i1					-0.846843	NA
c85133_g10_i1					NA	1.63939
c85138_g1_i1	3.62889	NA
c85210_g2_i2	NA	-1.03603
c85210_g2_i3					NA	-1.17029
c85210_g3_i3	NA	2.12124
c85247_g2_i1					5.13887	NA
c85248_g1_i1					NA	0.988412
c85254_g1_i1					NA	3.69406
c85254_g3_i2	-2.21759	NA
c85258_g1_i7					2.01721	NA
c85298_g4_i2					-0.609699	NA
c85367_g3_i1					NA	0.207893
c85378_g4_i1	NA	0.671746
c85432_g1_i1	NA	-2.12239
c85477_g1_i2					1.30198	NA
c85506_g2_i3	-1.699	NA
c85508_g1_i1	-0.945267	NA
c85517_g1_i1					-1.79586	NA
c85535_g2_i2					-1.90509	NA
c85536_g3_i2					-0.262457	NA
c85562_g2_i1					NA	2.28708
c85636_g1_i3					0.48302	NA
c85709_g2_i4					0.489543	NA
c85733_g14_i1	NA	5.18264
c85743_g2_i1					0.0328061	NA
c85744_g1_i7	-0.435053	NA
c85809_g2_i7					-0.633375	NA
c85865_g2_i1	NA	-0.821976
c85902_g1_i3					NA	-0.83736
c85929_g3_i1					0.0913049	NA
c85938_g2_i2					-1.61117	NA
c94048_g2_i1	0.372581	NA	0.345964	NA
c86000_g5_i1					-0.188803	NA
c86015_g1_i2					-0.757956	NA
c86062_g1_i2					NA	1.26524
c86077_g1_i1					-1.0811	NA
c86095_g4_i3					NA	-0.728176
c86149_g6_i2	-1.60238	NA
c8617_g1_i1	1.54449	NA
c86185_g5_i2	-2.98089	NA
c86196_g4_i1					1.60549	NA
c86200_g3_i1					-2.07907	NA
c73339_g1_i1	0.394331	NA	0.364386	NA
c86242_g1_i7					-2.12658	NA
c86262_g1_i3					NA	-0.0208283
c86286_g1_i1					-1.42275	NA
c86350_g4_i1	0.994459	NA			1.20643	NA
c86366_g4_i1					-0.71944	NA
c86392_g1_i1	1.42975	NA
c86392_g4_i1			0.339897	NA
c86438_g2_i1	NA	-1.21201
c86452_g3_i2					NA	1.49399
c86478_g7_i1					NA	-0.231639
c86479_g1_i10					0.655046	NA
c86943_g2_i1	0.395428	NA	0.375178	NA
c86498_g5_i1					1.78199	NA
c86500_g4_i1	-1.15307	NA
c86510_g2_i4	1.12057	NA
c86511_g1_i17	-1.1692	NA
c86511_g8_i1					2.05149	NA
c86531_g3_i2					-0.101082	NA
c86531_g6_i1	-1.49682	NA
c86556_g2_i1					-1.34985	NA
c86558_g1_i3					NA	-1.79086
c86563_g4_i5					1.42528	NA
c8661_g1_i1	0.694212	NA
c86625_g3_i2	-1.74018	NA
c86697_g2_i1					1.21599	NA
c86697_g7_i1	-0.570607	NA
c89676_g2_i1	0.503179	NA	0.482676	NA
c86709_g2_i1	1.66918	NA
c86721_g3_i1					1.93382	NA
c86753_g2_i1					-0.29749	NA
c86753_g5_i1					4.75466	NA
c86766_g2_i1					2.84479	NA
c90440_g2_i1	0.519039	NA	0.495354	NA
c86801_g2_i2	NA	-1.32073
c86805_g1_i2	-0.323131	NA
c86852_g2_i1					3.35868	NA
c37199_g1_i1	0.545639	NA	0.526737	NA
c86969_g3_i2					-1.72579	NA
c105369_g1_i1	0.561367	NA	0.530737	NA
c87025_g3_i1	1.72654	NA
c87027_g1_i2	-2.291	NA
c87027_g2_i3	0.958781	NA
c87027_g2_i4			1.66357	NA
c87031_g5_i13	-1.98279	NA
c87060_g4_i5	NA	1.52189
c87080_g4_i1	-1.81434	NA
c87160_g4_i3	-1.76448	NA
c87201_g8_i1					-1.68038	NA
c99230_g5_i1	0.61133	NA	0.590402	NA
c87264_g2_i1					-1.11195	NA
c87313_g7_i1					2.62262	NA
c87322_g1_i1					-1.03013	NA
c87329_g1_i1	NA	3.46845
c87422_g4_i6					NA	-3.01547
c87422_g4_i7					-1.28279	NA
c87438_g2_i1					0.197027	NA
c87443_g4_i3					-1.76939	NA
c87452_g6_i1	-1.59801	NA
c87452_g7_i1	-0.986597	NA
c87468_g1_i6					1.92714	NA
c87471_g3_i1	-1.75147	NA
c87471_g4_i2	-0.500898	NA
c87483_g1_i1					NA	3.7948
c87545_g1_i3					-1.31593	NA
c87553_g4_i1	-1.03308	NA
c87559_g2_i3	-2.01937	NA
c87560_g8_i1	4.10386	NA
c87560_g9_i3					3.07268	NA
c87588_g1_i2					3.11498	NA
c87588_g3_i1	NA	1.53705
c87588_g3_i2	NA	0.744448
c87590_g7_i3					-2.06693	NA
c87595_g1_i2					2.67243	NA
c87604_g1_i1					-1.04097	NA
c87604_g1_i5					3.40599	NA
c3453_g1_i1	0.718088	NA	0.691236	NA
c87644_g1_i2					-2.37084	NA
c87709_g1_i3					-0.44353	NA
c87727_g1_i1	-2.58785	NA
c87760_g2_i4					1.81994	NA
c87773_g10_i1	-0.215915	NA
c87807_g2_i1	-1.6053	NA
c37264_g1_i1	0.733788	NA	0.708408	NA
c87924_g4_i2					NA	3.42846
c87927_g1_i4	NA	0.680774
c88508_g1_i1	0.729444	NA	0.714282	NA
c87961_g2_i1					1.96852	NA
c87965_g1_i1					-2.06693	NA
c87965_g1_i3					-1.40354	NA
c87970_g4_i1	-1.60384	NA
c87991_g3_i3					NA	-1.34862
c88004_g2_i1					-1.84684	NA
c88009_g4_i1	NA	0.144917
c88013_g4_i1					1.5527	NA
c88019_g4_i6					NA	3.82853
c88040_g2_i1	NA	3.72498
c88050_g1_i2					0.681074	NA
c88065_g3_i10					0.799087	NA
c88119_g3_i1					-1.64988	NA
c88126_g1_i3	-1.52146	NA
c88169_g3_i1	0.881012	NA
c88216_g6_i5					-0.735363	NA
c88228_g1_i3	-2.94342	NA
c88239_g5_i2					-0.0335695	NA
c88271_g2_i1					3.52532	NA
c88322_g2_i2	0.774559	NA
c88327_g4_i2					1.24021	NA
c88350_g1_i3	NA	-0.605303
c88400_g1_i1	-1.24013	NA
c88426_g2_i1					-0.169204	NA
c88473_g1_i3	NA	1.58592
c89220_g2_i1	NA	2.90464	NA	2.38184
c88477_g2_i1	NA	1.57111
c88479_g2_i2	-1.14667	NA
c90525_g2_i1	0.750749	NA	0.723923	NA
c88527_g4_i9					NA	-0.658204
c88544_g1_i1					2.13794	NA
c88548_g1_i2	2.23991	NA
c88548_g1_i3					2.98429	NA
c88588_g3_i1	NA	1.4251
c88601_g1_i1					-0.741783	NA
c88619_g2_i12					0.117252	NA
c88669_g2_i1	NA	1.10075
c88693_g1_i1	NA	2.91348
c88695_g2_i1					-0.911406	NA
c88712_g2_i2					NA	-2.36835
c88715_g4_i1					1.31092	NA
c88761_g13_i1	-0.885411	NA
c88796_g1_i1					1.76878	NA
c88807_g3_i2	0.613846	NA
c88812_g1_i3					4.11709	NA
c88814_g2_i2					-2.04494	NA
c88844_g2_i1	-1.68192	NA
c88902_g3_i1	-1.27462	NA
c88916_g3_i1					-0.823677	NA
c88917_g1_i1					NA	-1.46461
c88941_g1_i1					2.45786	NA
c88960_g2_i1	NA	1.30646
c88960_g4_i1					-0.861622	NA
c88976_g2_i1					-2.90689	NA
c89027_g1_i1					-1.53812	NA
c67395_g1_i2	NA	3.19865	NA	2.51383
c89079_g1_i6					-1.26534	NA
c89114_g1_i4					NA	-1.35353
c89119_g7_i2					1.85891	NA
c89134_g2_i1	-1.07907	NA
c89159_g2_i7	NA	-1.21424
c89162_g1_i2					1.36065	NA
c89181_g3_i5	NA	0.0463746
c88473_g1_i6			NA	3.66072
c89248_g3_i1	NA	0.581432
c89296_g1_i1					-0.647618	NA
c89307_g2_i4					-2.00385	NA
c89316_g2_i1					-1.32916	NA
c8932_g1_i1					-0.717857	NA
c89358_g2_i1					0.788825	NA
c64025_g1_i1	0.785481	NA	0.764686	NA
c89385_g3_i4					2.18946	NA
c89462_g1_i1					-0.333395	NA
c89462_g3_i1	-1.4726	NA
c89488_g2_i1					-2.49276	NA
c84603_g5_i1	0.819123	NA	0.801573	NA
c89508_g3_i2			-0.167042	NA
c89508_g4_i1	1.22445	NA
c89512_g3_i1					-0.785046	NA
c89513_g4_i8					-0.205896	NA
c89574_g1_i6	NA	1.25661
c89596_g3_i5	NA	-0.65139
c89626_g5_i1	-1.23447	NA
c89629_g1_i1			0.951836	NA
c138522_g1_i1	0.878137	NA	0.847462	NA
c89733_g4_i2					-1.9342	NA
c89775_g1_i1					NA	5.22206
c89793_g1_i3	NA	-1.68192
c89793_g3_i1					0.169925	NA
c89802_g5_i2	-1.38836	NA
c89835_g7_i3	NA	-2.30757
c89847_g1_i4					-1.84857	NA
c89850_g2_i2	NA	0.816941
c87832_g1_i2	0.898918	NA	0.868687	NA
c89857_g2_i1					-2.20423	NA
c89868_g6_i1					NA	-0.575615
c89926_g2_i5	1.08406	NA
c89943_g1_i5	-1.08722	NA
c89983_g4_i10					0.467453	NA
c89990_g7_i1					0.217024	NA
c89990_g7_i2	NA	-2.12448
c90006_g1_i1					1.74689	NA
c90012_g2_i1					-0.793357	NA
c90032_g1_i1					NA	0.44608
c90036_g3_i1	NA	-1.22319
c90044_g1_i6					-0.150401	NA
c90044_g3_i1	NA	0.613217
c90059_g9_i1					-2.401	NA
c90095_g6_i2					0.14274	NA
c90133_g2_i1	-1.8997	NA
c90134_g3_i1					2.51711	NA
c90148_g3_i1	0.390301	NA
c90178_g5_i1					NA	0.901494
c90181_g2_i3					-1.58064	NA
c90188_g4_i1					-0.764477	NA
c90206_g1_i1	-0.304006	NA
c90212_g1_i15					-0.799203	NA
c90222_g1_i1	-0.413115	NA
c90238_g2_i1	NA	0.803503
c90245_g1_i1					-2.5649	NA
c90249_g5_i1					NA	-0.67423
c53668_g1_i1	0.905864	NA	0.888565	NA
c90315_g3_i1	0.602805	NA			-0.192096	NA
c134235_g1_i1	0.914565	NA	0.894268	NA
c65004_g1_i1	0.921182	NA	0.900464	NA
c90456_g2_i2	-0.593645	NA
c90481_g2_i3	-1.68192	NA
c90496_g11_i1					-0.420176	NA
c111500_g1_i1	0.971835	NA	0.954072	NA
c90526_g4_i3	0.174193	NA
c79520_g1_i1	1.01911	NA	1.00192	NA
c90556_g1_i1					NA	-1.18224
c90586_g2_i1					0.0625823	NA
c90605_g1_i1	-0.172994	NA
c90611_g1_i1					-0.167583	NA
c90616_g1_i1					-0.524915	NA
c90627_g3_i6					2.56446	NA
c90638_g5_i1					-0.086201	NA
c90654_g2_i3	0.472314	NA
c90658_g2_i1	NA	3.56864
c90678_g2_i4	-1.16381	NA
c90685_g13_i1					2.11925	NA
c90708_g2_i1			0.578536	NA
c90708_g2_i5	-1.10988	NA
c90719_g3_i3					0.420797	NA
c90719_g3_i8	NA	-0.411835
c90742_g1_i1					3.38004	NA
c90755_g2_i1					1.27977	NA
c90786_g1_i2					NA	0.166501
c90793_g3_i2	-2.34618	NA
c90796_g1_i1					NA	-0.749847
c90800_g3_i1					NA	0.827006
c90805_g1_i3					-2.34618	NA
c90813_g1_i1					1.15726	NA
c90817_g5_i1					NA	0.867633
c90856_g2_i1	-0.859003	NA
c97484_g3_i2	1.17611	NA	1.15489	NA
c90876_g3_i1					3.11464	NA
c90883_g5_i1					-1.64988	NA
c90904_g1_i2					2.49757	NA
c90919_g1_i1					-0.388985	NA
c90923_g2_i1					0.867633	NA
c90935_g3_i1	-0.572751	NA
c91052_g1_i1					-0.905989	NA
c91070_g2_i1					-0.483985	NA
c91082_g3_i1					0.667514	NA
c91096_g11_i1	0.381837	NA
c91111_g1_i4					-1.47928	NA
c91116_g3_i1					2.00408	NA
c91132_g3_i1					3.8197	NA
c91135_g2_i1	0.533729	NA
c91136_g2_i10	NA	-0.910502
c91139_g2_i2					-1.84684	NA
c91149_g9_i3	NA	3.71025
[truncated: 448 more rows]
