# Supplementary material for: VcFT-induced mobile florigenic signals in transgenic and transgrafted blueberries
Source: Hortic Res. 2019 Sep 11;6:105. doi: 10.1038/s41438-019-0188-5 (PMC6804590; doi:10.1038/s41438-019-0188-5)
Supplement: Supplementary file 7 — Table S5 [file 41438_2019_188_MOESM7_ESM.xlsx]

## Sheet: Sheet1
Table S5 Differentially expressed transcripts of flowering genes detected in the comparisons of transgenic NT:T leaves vs. non-transgenic NT:NT leaves, non-transgenic NT:T leaves vs. non-transgenic NT:NT leaves, and transgenic NT:T roots vs. non-transgenic NT:NT roots. FDR (False discovery rate) < 0.05.
Transcript	Log2FC (transgenic NT:T leaf/non-transgenic NT:NT leaf)	Log2FC (non-transgenic NT:T leaf/non-transgenic NT:NT leaf)	Log2FC (transgenic NT:T root/non-transgenic NT:NT root)	Annotation	Flowering pathway gene name using Arabidopsis as the reference	Flowering pathway gene IDs of Arabidopsis
c88585_g1_i1	.	-1.06744	-3.37163	COB23_ARATH	FY	AT5G13480.2
c92704_g6_i2	-1.55466	-2.09275	.	PRR95_ORYSJ	APRR5, PRR5	AT5G24470.1
c92704_g6_i1	-1.78907	-2.22919	.	APRR5_ARATH	APRR5, PRR5	AT5G24470.1
c94107_g4_i1	-2.19904	-2.35141	.	SOC1_ARATH	AGL19, GL19	AT4G22950.1
c89508_g1_i2	-3.33349	-1.68014	.	AI5L5_ARATH	ABF3, DPBF5	AT4G34000.1
c94107_g3_i3	-6.47474	-6.54223	.	.	AGL20, SOC1, ATSOC1	AT2G45660.1
c98469_g3_i1	.	-0.854228	.	Y1461_ARATH	AT2G23080.1	AT2G23080.1
c83982_g1_i2	.	-1.23504	.	RAV1_ARATH	RAV1, EDF4	AT1G13260.1
c88293_g4_i5	.	-2.83952	.	.	AGL20, SOC1, ATSOC1	AT2G45660.1
c94107_g4_i2	.	-4.63871	.	SOC1_ARATH	AGL19, GL19	AT4G22950.1
c81390_g2_i1	0.906764	.	7.14809	ACT_GOSHI	ATARP6, ARP6, SUF3, ESD1	AT3G33520.1
c89508_g3_i5	-3.26161	.	3.53515	AI5L4_ARATH	ABF1	AT1G49720.2
c92021_g1_i1	4.76204	.	0.827561	AGL8_SOLTU	AP1, AGL7	AT1G69120.1
c83742_g1_i1	0.75613	.	0.48418	AGL8_SOLTU	AGL8, FUL	AT5G60910.1
c98995_g1_i5	0.590544	.	0.316948	VRN1_ARATH	VRN1, REM39	AT3G18990.1
c95674_g3_i4	-0.971709	.	-0.389005	.	EZA1, SWN, SDG10	AT4G02020.1
c87872_g1_i3	-0.631765	.	-0.935929	PSA4_SPIOL	PAF2	AT1G47250.1
c91377_g1_i7	-1.29563	.	-1.78757	SVP_ARATH	SVP, AGL22	AT2G22540.1
c84088_g2_i1	12.5146	.	.	HD3A_ORYSJ	FT	AT1G65480.1
c84088_g2_i5	12.3437	.	.	HD3A_ORYSJ	FT	AT1G65480.1
c84088_g2_i3	10.3402	.	.	HD3A_ORYSJ	FT	AT1G65480.1
c84088_g2_i6	8.85979	.	.	.	FT	AT1G65480.1
c84088_g2_i4	8.28355	.	.	.	FT	AT1G65480.1
c84088_g2_i2	8.05117	.	.	.	FT	AT1G65480.1
c88116_g3_i1	6.97919	.	.	SEP2_ARATH	AGL8, FUL	AT5G60910.1
c88116_g1_i1	5.54334	.	.	AGL8_SOLTU	AGL8, FUL	AT5G60910.1
c81830_g2_i1	4.54601	.	.	AGL9_PETHY	AP1, AGL7	AT1G69120.1
c92021_g1_i2	4.22477	.	.	AGL8_SOLTU	AP1, AGL7	AT1G69120.1
c80136_g1_i1	2.96923	.	.	MADS6_ORYSJ	AP1, AGL7	AT1G69120.1
c96634_g2_i4	-0.559701	.	.	PHT1B_ORYSJ	ADO3, FKF1	AT1G68050.1
c96634_g2_i3	-0.572604	.	.	PHOT1_ARATH	ADO3, FKF1	AT1G68050.1
c84333_g1_i2	-0.620654	.	.	SUF4_ARATH	SUF4	AT1G30970.1
c91390_g4_i1	-0.65673	.	.	EF4L4_ARATH	ELF4-L4	AT1G17455.1
c91390_g4_i2	-0.656798	.	.	EF4L4_ARATH	ELF4-L4	AT1G17455.1
c99431_g4_i2	-0.679415	.	.	SM3L2_ARATH	PIE1, SRCAP, chr13	AT3G12810.1
c98947_g5_i4	-0.686146	.	.	JM703_ORYSJ	ELF6	AT5G04240.1
c96436_g2_i1	-0.75129	.	.	HUAL2_ARATH	HUA2	AT5G23150.1
c92182_g2_i2	-1.05493	.	.	TCP19_ARATH	AT5G08330.1	AT5G08330.1
c91377_g1_i14	-1.31618	.	.	SVP_ARATH	SVP, AGL22	AT2G22540.1
c91054_g4_i3	-1.33138	.	.	AP2L1_ARATH	RAP2.7	AT2G28550.3
c91377_g1_i11	-1.35232	.	.	SVP_ARATH	SVP, AGL22	AT2G22540.1
c91377_g1_i9	-1.82697	.	.	SVP_ARATH	SVP, AGL22	AT2G22540.1
c89508_g3_i3	-2.51306	.	.	AI5L4_ARATH	ABF1	AT1G49720.2
c89508_g1_i1	-2.52161	.	.	AI5L5_ARATH	ABF1	AT1G49720.2
c89508_g3_i1	-3.35401	.	.	AI5L4_ARATH	ABF1	AT1G49720.2
c89508_g3_i4	-4.50457	.	.	AI5L4_ARATH	ABF1	AT1G49720.2
c95202_g1_i1	.	.	1.21077	RVE1_ARATH	CCA1	AT2G46830.1
c97089_g4_i4	.	.	1.96052	SPA3_ARATH	SPA3	AT3G15354.1
c89673_g4_i1	.	.	-1.66377	SOC1_ARATH	AGL19, GL19	AT4G22950.1
c89673_g4_i2	.	.	-2.14037	SOC1_ARATH	AGL19, GL19	AT4G22950.1
c97089_g4_i1	.	.	1.90726	SPA3_ARATH	SPA3	AT3G15354.1
c87872_g1_i2	.	.	-1.03593	PSA4_SPIOL	PAF2	AT1G47250.1
c88116_g2_i1	.	.	-0.806875	JOIN_SOLLC	SVP, AGL22	AT2G22540.1
c99092_g1_i4	.	.	0.844965	LHY_ARATH	LHY, LHY1	AT1G01060.1
c81528_g1_i1	.	.	-1.01172	NFYB8_ARATH	NF-YB8	AT2G37060.1
c80165_g1_i1	.	.	-0.788383	PSA6_TOBAC	PAF2	AT1G47250.1
c98691_g2_i1	.	.	0.793884	CHR12_ARATH	PIE1, SRCAP, chr13	AT3G12810.1
c97089_g4_i5	.	.	1.6544	SPA3_ARATH	SPA3	AT3G15354.1
c86857_g1_i1	.	.	-1.18658	RAV1_ARATH	RAV1, EDF4	AT1G13260.1
c99092_g1_i2	.	.	0.745612	LHY_ARATH	LHY, LHY1	AT1G01060.1
c80807_g1_i3	.	.	-0.97345	.	SPL3	AT2G33810.1
c93746_g2_i4	.	.	-1.13739	NTF6_TOBAC	AT2G23080.1	AT2G23080.1
c99092_g1_i5	.	.	0.677415	LHY_ARATH	LHY, LHY1	AT1G01060.1
c93553_g3_i2	.	.	0.721494	CDF2_ARATH	CDF3	AT3G47500.1
c99092_g1_i1	.	.	0.702548	LHY_ARATH	LHY, LHY1	AT1G01060.1
c86010_g1_i3	.	.	-1.22423	SOC1_ARATH	AGL19, GL19	AT4G22950.1
c99092_g1_i7	.	.	0.686589	.	LHY, LHY1	AT1G01060.1
c99092_g1_i3	.	.	0.714011	LHY_ARATH	LHY, LHY1	AT1G01060.1
c87872_g1_i1	.	.	-0.85444	PSA4_SPIOL	PAF2	AT1G47250.1
c88959_g2_i1	.	.	-1.18605	TCP20_ARATH	AT5G08330.1	AT5G08330.1
c95823_g6_i2	.	.	0.722295	CHR4_ARATH	PIE1, SRCAP, chr13	AT3G12810.1
c87872_g1_i4	.	.	-0.888385	PSA4_SPIOL	PAF2	AT1G47250.1
c99092_g1_i6	.	.	0.708411	LHY_ARATH	LHY, LHY1	AT1G01060.1
c77654_g1_i1	.	.	-0.975028	CKB21_ARATH	AT2G23080.1	AT2G23080.1
c93518_g1_i1	.	.	0.565136	PHYA1_TOBAC	PHYA, FHY2, FRE1, HY8	AT1G09570.1
c99151_g2_i1	.	.	-0.827923	ACT11_SOLTU	ATARP6, ARP6, SUF3, ESD1	AT3G33520.1
c99092_g1_i8	.	.	0.680431	LHY_ARATH	LHY, LHY1	AT1G01060.1
c96482_g1_i2	.	.	0.787899	SYD_ARATH	PIE1, SRCAP, chr13	AT3G12810.1
c94084_g1_i2	.	.	-0.807801	MPK3_ARATH	CKA2, ATCKA2	AT3G50000.1
c91613_g4_i2	.	.	-0.66055	14336_SOLLC	GRF2, 14-3-3OMEGA, GF14 OMEGA	AT1G78300.1
c85724_g1_i1	.	.	0.600678	AI5L5_ARATH	ABF1	AT1G49720.2
c72752_g1_i1	.	.	-0.630496	AGL12_ARATH	AGL8, FUL	AT5G60910.1
c99108_g3_i1	.	.	0.583793	GIGAN_ARATH	GI, FB	AT1G22770.1
c96605_g3_i2	.	.	0.673931	RVE1_ARATH	CCA1	AT2G46830.1
c86010_g1_i2	.	.	-1.2394	SOC1_ARATH	AGL19, GL19	AT4G22950.1
c93553_g3_i3	.	.	0.63771	CDF2_ARATH	CDF2	AT5G39660.1
c86010_g1_i1	.	.	-0.934603	SOC1_ARATH	AGL19, GL19	AT4G22950.1
c95328_g1_i3	.	.	-0.670861	CDC2C_ANTMA	AT2G23080.1	AT2G23080.1
c88959_g2_i2	.	.	-0.911866	TCP20_ARATH	AT5G08330.1	AT5G08330.1
c99108_g3_i2	.	.	0.552422	GIGAN_ARATH	GI, FB	AT1G22770.1
c94084_g1_i1	.	.	-0.953982	MPK3_ARATH	CKA2, ATCKA2	AT3G50000.1
c92476_g3_i1	.	.	-0.682461	GRWD1_DICDI	MSI1, MEE70, ATMSI1	AT5G58230.1
c76027_g1_i1	.	.	-0.51163	PSA2A_ARATH	PAF1, ATPSM30, ARS5	AT5G42790.1
c95823_g6_i1	.	.	0.630302	CHR4_ARATH	PIE1, SRCAP, chr13	AT3G12810.1
c99108_g3_i3	.	.	0.549466	GIGAN_ARATH	GI, FB	AT1G22770.1
c80807_g1_i1	.	.	-0.941208	SBP1_ANTMA	SPL3	AT2G33810.1
c73146_g1_i1	.	.	-0.526806	PSA3_ARATH	PAF2	AT1G47250.1
c80807_g1_i2	.	.	-0.910515	.	SPL3	AT2G33810.1
c99536_g2_i1	.	.	0.610317	FRL3_ARATH	AT5G27220.1	AT5G27220.1
c87341_g1_i1	.	.	0.483096	HUA2_ARATH	HUA2	AT5G23150.1
c85628_g4_i2	.	.	0.717016	PRR73_ORYSJ	PRR7, APRR7	AT5G02810.1
c94084_g1_i3	.	.	-0.933565	MPK3_ARATH	CKA2, ATCKA2	AT3G50000.1
c96482_g1_i1	.	.	0.641623	SYD_ARATH	PIE1, SRCAP, chr13	AT3G12810.1
c93553_g3_i4	.	.	0.564111	CDF2_ARATH	CDF2	AT5G39660.1
c99536_g2_i2	.	.	0.784561	FRL3_ARATH	AT5G27220.1	AT5G27220.1
c85802_g2_i1	.	.	-0.47754	KSG1_ARATH	AT2G23080.1	AT2G23080.1
c95823_g6_i3	.	.	0.615514	CHR4_ARATH	PIE1, SRCAP, chr13	AT3G12810.1
c72831_g2_i2	.	.	-1.34932	.	NF-YB8	AT2G37060.1
c99119_g2_i2	.	.	0.505748	KDM5B_CHICK	ELF6	AT5G04240.1
c88534_g2_i2	.	.	0.69387	FBK21_ARATH	LKP2, ADO2	AT2G18915.2
c86459_g6_i2	.	.	0.546363	AI5L5_ARATH	ABF4	AT3G19290.3
c99536_g2_i4	.	.	0.55956	FRL3_ARATH	AT5G27220.1	AT5G27220.1
c95946_g2_i1	.	.	0.513799	PKL_ARATH	PIE1, SRCAP, chr13	AT3G12810.1
c99536_g2_i7	.	.	0.755936	FRL3_ARATH	AT5G27220.1	AT5G27220.1
c82532_g3_i2	.	.	0.595505	CSK2A_SCHPO	AT2G23080.1	AT2G23080.1
c72484_g1_i1	.	.	-0.641957	14338_ARATH	GRF8	AT5G65430.3
c95946_g2_i2	.	.	0.511086	PKL_ARATH	PIE1, SRCAP, chr13	AT3G12810.1
c75036_g1_i1	.	.	0.959077	AGL8_SOLLC	AGL8, FUL	AT5G60910.1
c85628_g4_i1	.	.	0.610647	PRR73_ORYSI	PRR7, APRR7	AT5G02810.1
c96822_g1_i1	.	.	-0.466104	.	FLD	AT3G10390.1
c93433_g2_i1	.	.	-0.556387	VIL1_ARATH	VRN5, VIL1	AT3G24440.1
c72831_g1_i1	.	.	-0.807197	NFYB8_ARATH	NF-YB8	AT2G37060.1
c99119_g2_i1	.	.	0.489907	KDM5B_CHICK	ELF6	AT5G04240.1
c87709_g2_i3	.	.	-0.657518	PSA5B_ARATH	PAF2	AT1G47250.1
c93746_g2_i3	.	.	-1.36162	NTF6_TOBAC	AT2G23080.1	AT2G23080.1
c88070_g1_i2	.	.	0.404588	ADO1_ARATH	ADO3, FKF1	AT1G68050.1
c98146_g5_i1	.	.	-0.893199	NFYB3_ARATH	NF-YB3	AT4G14540.1
c87709_g2_i1	.	.	-0.465497	PSA5_SOYBN	PAF1, ATPSM30, ARS5	AT5G42790.1
c99653_g1_i3	.	.	0.407774	ELF3_ARATH	ELF3, PYK20	AT2G25930.1
c93553_g3_i1	.	.	0.475207	CDF2_ARATH	CDF2	AT5G39660.1
c98146_g5_i2	.	.	-0.800702	NFYB3_ARATH	NF-YB3	AT4G14540.1
c95946_g2_i3	.	.	0.473567	PKL_ARATH	PIE1, SRCAP, chr13	AT3G12810.1
c98207_g4_i1	.	.	-0.539242	DOF53_ARATH	CDF1	AT5G62430.1
c97231_g4_i2	.	.	0.624647	Y1461_ARATH	AT2G23070.1	AT2G23070.1
c99621_g4_i8	.	.	0.552743	SET1_DROME	EFS, SDG8, CCR1, ASHH2, LAZ2	AT1G77300.1
c91063_g2_i2	.	.	0.522892	ARR12_ARATH	APRR9, PRR9, TL1	AT2G46790.1
c91063_g2_i1	.	.	0.547262	ARR12_ARATH	APRR9, PRR9, TL1	AT2G46790.1
c93001_g2_i2	.	.	0.395055	MPK19_ARATH	CKA2, ATCKA2	AT3G50000.1
c91613_g4_i1	.	.	-0.762603	1433_PEA	GRF2, 14-3-3OMEGA, GF14 OMEGA	AT1G78300.1
c95551_g2_i1	.	.	0.393437	NFYC9_ARATH	HAP5C, NF-YC9	AT1G08970.4
c95520_g1_i1	.	.	0.949898	ELF3_ARATH	AT3G21320.1	AT3G21320.1
c72415_g1_i1	.	.	-0.583983	PCL1_ARATH	PCL1	AT3G46640.3
c97877_g1_i2	.	.	0.482525	PHOT2_ARATH	ADO3, FKF1	AT1G68050.1
c99819_g1_i3	.	.	0.428609	.	FPA	AT2G43410.2
c94437_g2_i1	.	.	0.385372	SUVR5_ARATH	EFS, SDG8, CCR1, ASHH2, LAZ2	AT1G77300.1
c90916_g3_i1	.	.	0.475402	BH048_ARATH	CIB1	AT4G34530.1
c93553_g3_i5	.	.	0.426468	CDF2_ARATH	CDF2	AT5G39660.1
c100245_g2_i1	.	.	0.423762	LDL3_ARATH	FLD	AT3G10390.1
c95679_g4_i6	.	.	-0.66418	NTF4_TOBAC	AT2G23080.1	AT2G23080.1
c76422_g1_i3	.	.	0.513041	COP1_ARATH	COP1, ATCOP1, DET340, FUS1, EMB168	AT2G32950.1
c99621_g4_i3	.	.	0.47879	SET1_DROME	EFS, SDG8, CCR1, ASHH2, LAZ2	AT1G77300.1
c99369_g1_i1	.	.	0.387039	ELF6_ARATH	ELF6	AT5G04240.1
c100164_g2_i2	.	.	0.372853	ISW2_ARATH	PIE1, SRCAP, chr13	AT3G12810.1
c96879_g4_i1	.	.	0.417525	RVE6_ARATH	LHY, LHY1	AT1G01060.1
c94179_g1_i3	.	.	0.370957	CDKF4_ORYSJ	AT2G23070.1	AT2G23070.1
c97515_g2_i1	.	.	0.396401	BRM_ARATH	PIE1, SRCAP, chr13	AT3G12810.1
c70727_g1_i1	.	.	-0.652771	PSA7_CICAR	PAF2	AT1G47250.1
c99993_g3_i1	.	.	0.486054	CHR9_ARATH	PIE1, SRCAP, chr13	AT3G12810.1
c97714_g7_i1	.	.	0.522207	DOF54_ARATH	AT2G34140.1	AT2G34140.1
c88070_g1_i1	.	.	0.389739	ADO1_ARATH	ADO3, FKF1	AT1G68050.1
c99536_g2_i6	.	.	0.613305	FRL3_ARATH	AT5G27220.1	AT5G27220.1
c80015_g1_i1	.	.	-0.641329	.	AT2G34140.1	AT2G34140.1
c93433_g2_i2	.	.	-0.483693	VIL1_ARATH	VRN5, VIL1	AT3G24440.1
c97515_g2_i2	.	.	0.398999	BRM_ARATH	PIE1, SRCAP, chr13	AT3G12810.1
c78473_g1_i2	.	.	0.384298	NFYC9_ARATH	NF-YC3	AT1G54830.2
c91085_g1_i2	.	.	0.662499	AP2L4_ARATH	TOE3	AT5G67180.1
c99621_g4_i7	.	.	0.451049	SET1_DROME	EFS, SDG8, CCR1, ASHH2, LAZ2	AT1G77300.1
c99536_g2_i3	.	.	0.4507	FRL3_ARATH	AT5G27220.1	AT5G27220.1
c77723_g1_i1	.	.	0.549654	BH063_ARATH	CIB1	AT4G34530.1
c84580_g2_i1	.	.	-0.43862	CHR19_ARATH	PIE1, SRCAP, chr13	AT3G12810.1
c92899_g1_i2	.	.	-0.503686	BH079_ARATH	CIB1	AT4G34530.1
c99819_g1_i1	.	.	0.414334	.	FPA	AT2G43410.2
c95028_g2_i1	.	.	0.35043	.	AT5G08330.1	AT5G08330.1
c94310_g2_i1	.	.	0.492395	MPK16_ARATH	CKA2, ATCKA2	AT3G50000.1
c97231_g4_i5	.	.	0.62446	Y1461_ARATH	AT2G23070.1	AT2G23070.1
c96828_g1_i2	.	.	0.472387	ADO3_ARATH	ADO3, FKF1	AT1G68050.1
c95677_g7_i1	.	.	-0.477621	BH062_ARATH	CIB1	AT4G34530.1
c89728_g3_i4	.	.	-0.472347	PSA7_CICAR	PAF2	AT1G47250.1
c97089_g4_i2	.	.	1.6247	SPA3_ARATH	SPA3	AT3G15354.1
c80015_g1_i2	.	.	-0.616999	DOF36_ARATH	AT2G34140.1	AT2G34140.1
c76422_g1_i1	.	.	0.426095	COP1_ARATH	COP1, ATCOP1, DET340, FUS1, EMB168	AT2G32950.1
c95473_g3_i1	.	.	0.417532	SM3L1_ARATH	PIE1, SRCAP, chr13	AT3G12810.1
c88931_g1_i2	.	.	-0.353461	Y4837_ARATH	FLK	AT3G04610.1
c86459_g6_i1	.	.	0.501083	AI5L5_ARATH	ABF3, DPBF5	AT4G34000.1
c99653_g1_i2	.	.	0.344378	ELF3_ARATH	ELF3, PYK20	AT2G25930.1
c81479_g2_i2	.	.	-0.366012	Y4837_ARATH	FLK	AT3G04610.1
c95750_g6_i2	.	.	-0.380453	KTNB1_ARATH	FY	AT5G13480.2
c76422_g1_i2	.	.	0.412561	COP1_ARATH	COP1, ATCOP1, DET340, FUS1, EMB168	AT2G32950.1
c82989_g1_i1	.	.	-0.307463	1433_LILLO	GRF7, GF14 NU	AT3G02520.1
c95615_g4_i1	.	.	0.300266	Y1461_ARATH	AT2G23070.1	AT2G23070.1
c97143_g1_i2	.	.	0.350035	CDKG2_ORYSJ	CKA1, ATCKA1	AT5G67380.1
c88640_g9_i1	.	.	-0.412992	PAO1_ARATH	FLD	AT3G10390.1
c88638_g1_i1	.	.	-0.36867	ARP4_ARATH	ATARP6, ARP6, SUF3, ESD1	AT3G33520.1
c97164_g5_i2	.	.	0.328565	SPL7_ARATH	SPL3	AT2G33810.1
c87709_g2_i2	.	.	-0.676309	PSA5B_ARATH	PAF2	AT1G47250.1
c99751_g2_i4	.	.	0.384435	CRY1_ARATH	CRY1, BLU1, HY4, OOP2, ATCRY1	AT4G08920.1
c99784_g1_i5	.	.	0.392573	ASHH2_ARATH	EFS, SDG8, CCR1, ASHH2, LAZ2	AT1G77300.1
c95551_g2_i3	.	.	0.321455	NFYC9_ARATH	HAP5C, NF-YC9	AT1G08970.4
c97265_g1_i3	.	.	-1.03407	CELF1_CHICK	FCA	AT4G16280.2
c99653_g1_i1	.	.	0.366864	ELF3_ARATH	ELF3, PYK20	AT2G25930.1
c95520_g1_i2	.	.	0.629923	.	AT3G21320.1	AT3G21320.1
c84333_g1_i1	.	.	-0.34032	SUF4_ARATH	SUF4	AT1G30970.1
c87509_g2_i2	.	.	0.348189	CRY1_ARATH	CRY1, BLU1, HY4, OOP2, ATCRY1	AT4G08920.1
c84766_g4_i1	.	.	-0.371749	CDC2A_ANTMA	AT2G23080.1	AT2G23080.1
c99993_g3_i2	.	.	0.394295	CHR9_ARATH	PIE1, SRCAP, chr13	AT3G12810.1
c84941_g1_i1	.	.	-0.329373	WDR5_RAT	FY	AT5G13480.2
c91960_g1_i2	.	.	-0.357759	BH066_ARATH	CIB1	AT4G34530.1
c99784_g1_i3	.	.	0.384823	ASHH2_ARATH	EFS, SDG8, CCR1, ASHH2, LAZ2	AT1G77300.1
c99151_g2_i2	.	.	-0.430814	ACT_GOSHI	ATARP6, ARP6, SUF3, ESD1	AT3G33520.1
c89728_g3_i2	.	.	-0.436441	PSA7_CICAR	PAF2	AT1G47250.1
c78832_g1_i1	.	.	0.327431	VRN1_ARATH	VRN1, REM39	AT3G18990.1
c99431_g4_i1	.	.	-0.342381	SM3L2_ARATH	PIE1, SRCAP, chr13	AT3G12810.1
c85175_g1_i3	.	.	-0.54302	AGL21_ARATH	AGL19, GL19	AT4G22950.1
c78703_g1_i1	.	.	-0.332066	PSA1A_ARATH	PAF1, ATPSM30, ARS5	AT5G42790.1
c86791_g2_i1	.	.	-0.328195	Y4837_ARATH	PEP	AT4G26000.1
c92899_g1_i1	.	.	-0.472522	BH079_ARATH	CIB1	AT4G34530.1
c79187_g1_i2	.	.	0.436189	SPL17_ORYSJ	SPL3	AT2G33810.1
c99784_g1_i1	.	.	0.4222	ASHH2_ARATH	EFS, SDG8, CCR1, ASHH2, LAZ2	AT1G77300.1
c96115_g2_i1	.	.	0.31309	INO80_ARATH	PIE1, SRCAP, chr13	AT3G12810.1
c99621_g4_i1	.	.	0.484093	.	EFS, SDG8, CCR1, ASHH2, LAZ2	AT1G77300.1
c95831_g2_i2	.	.	0.368358	COL10_ARATH	ATCOL5, COL5	AT5G57660.1
c95677_g7_i4	.	.	-0.436693	BH062_ARATH	CIB1	AT4G34530.1
c85625_g1_i1	.	.	-0.415844	ANT_ARATH	TOE3	AT5G67180.1
c92275_g1_i2	.	.	-0.492544	CHR25_ARATH	PIE1, SRCAP, chr13	AT3G12810.1
c99509_g2_i4	.	.	0.427079	.	SPA1	AT2G46340.1
c78992_g4_i1	.	.	0.558855	NFYC1_ARATH	HAP5A, ATHAP5A, NF-YC1	AT3G48590.1
c93974_g3_i1	.	.	0.479376	APRR5_ARATH	APRR5, PRR5	AT5G24470.1
c99621_g4_i6	.	.	0.428627	SET1B_XENTR	EFS, SDG8, CCR1, ASHH2, LAZ2	AT1G77300.1
c94437_g2_i3	.	.	0.30353	SUVR5_ARATH	EFS, SDG8, CCR1, ASHH2, LAZ2	AT1G77300.1
c99819_g1_i2	.	.	0.351277	FPA_ARATH	FPA	AT2G43410.2
c98453_g2_i7	.	.	-0.685562	RAP27_ARATH	RAP2.7	AT2G28550.3
c99536_g2_i5	.	.	0.461376	FRL3_ARATH	AT5G27220.1	AT5G27220.1
c81655_g1_i1	.	.	-0.343347	MSI2_ARATH	MSI1, MEE70, ATMSI1	AT5G58230.1
c98453_g2_i8	.	.	-0.631176	RAP27_ARATH	RAP2.7	AT2G28550.3
c88534_g2_i1	.	.	0.41511	FBK21_ARATH	LKP2, ADO2	AT2G18915.2
c98207_g4_i2	.	.	-0.408993	DOF53_ARATH	CDF1	AT5G62430.1
c97231_g4_i4	.	.	0.437324	Y1461_ARATH	AT2G23070.1	AT2G23070.1
c82826_g2_i2	.	.	0.502238	CRY1_ARATH	CRY1, BLU1, HY4, OOP2, ATCRY1	AT4G08920.1
c84580_g2_i2	.	.	-0.376923	CHR19_ARATH	PIE1, SRCAP, chr13	AT3G12810.1
c95473_g3_i2	.	.	0.302302	SM3L1_ARATH	PIE1, SRCAP, chr13	AT3G12810.1
c92765_g1_i2	.	.	-0.472746	MHK_ARATH	CKA2, ATCKA2	AT3G50000.1
c80089_g4_i1	.	.	-0.316478	FCA_ARATH	FCA	AT4G16280.2
c82532_g3_i4	.	.	0.345087	CSK21_ARATH	CKA1, ATCKA1	AT5G67380.1
c95679_g4_i1	.	.	-0.346542	NTF4_TOBAC	AT2G23080.1	AT2G23080.1
c79125_g1_i2	.	.	-1.64586	DEFA_ANTMA	AGL8, FUL	AT5G60910.1
c97089_g4_i3	.	.	2.39229	.	SPA3	AT3G15354.1
c90235_g1_i1	.	.	-0.409806	DOF36_ARATH	AT2G34140.1	AT2G34140.1
c97143_g1_i1	.	.	0.281236	CDKG2_ORYSJ	CKA1, ATCKA1	AT5G67380.1
c97231_g4_i3	.	.	0.442487	Y1461_ARATH	AT2G23070.1	AT2G23070.1
c99784_g1_i4	.	.	0.374366	ASHH2_ARATH	EFS, SDG8, CCR1, ASHH2, LAZ2	AT1G77300.1
c96115_g2_i2	.	.	0.296368	INO80_ARATH	PIE1, SRCAP, chr13	AT3G12810.1
c94437_g2_i2	.	.	0.273343	SUVR5_ARATH	EFS, SDG8, CCR1, ASHH2, LAZ2	AT1G77300.1
c96432_g2_i1	.	.	0.304202	.	PHYA, FHY2, FRE1, HY8	AT1G09570.1
c98765_g4_i4	.	.	0.475093	CHR5_ARATH	PIE1, SRCAP, chr13	AT3G12810.1
c99616_g2_i1	.	.	0.866692	CRYD_SOLLC	CRY2, FHA, AT-PHH1, PHH1, ATCRY2	AT1G04400.2
c97312_g2_i4	.	.	0.377219	JMJ16_ARATH	ELF6	AT5G04240.1
c60457_g1_i1	.	.	-0.616925	NFYB5_ARATH	NF-YB2	AT5G47640.1
c93569_g2_i1	.	.	-0.354113	EMF2_ARATH	EMF2, VEF2, CYR1, AtEMF2	AT5G51230.1
c98248_g1_i3	.	.	0.28254	.	CKA1, ATCKA1	AT5G67380.1
c82826_g2_i1	.	.	0.449124	CRY1_ARATH	CRY1, BLU1, HY4, OOP2, ATCRY1	AT4G08920.1
c95831_g2_i4	.	.	0.346038	COL10_ARATH	ATCOL5, COL5	AT5G57660.1
c99993_g3_i3	.	.	0.320833	CHR9_ARATH	PIE1, SRCAP, chr13	AT3G12810.1
c98104_g1_i1	.	.	-0.922963	LUMI_ARATH	LD	AT4G02560.1
c84766_g4_i2	.	.	-0.273681	CDC2A_ANTMA	AT2G23080.1	AT2G23080.1
c89673_g5_i1	.	.	-1.15617	.	AGL20, SOC1, ATSOC1	AT2G45660.1
c97816_g1_i1	.	.	-0.264342	Y4837_ARATH	FLK	AT3G04610.1
c88534_g2_i3	.	.	0.392982	FBK21_ARATH	LKP2, ADO2	AT2G18915.2
c89673_g5_i2	.	.	-2.14275	.	AGL20, SOC1, ATSOC1	AT2G45660.1
c91085_g1_i4	.	.	0.35836	AP2L4_ARATH	TOE3	AT5G67180.1
c99506_g3_i3	.	.	-0.444224	CHR8_ARATH	PIE1, SRCAP, chr13	AT3G12810.1
c94107_g4_i4	.	.	-1.85545	SOC1_ARATH	AGL19, GL19	AT4G22950.1
c94438_g3_i1	.	.	-0.251021	ACT7_ARATH	ATARP6, ARP6, SUF3, ESD1	AT3G33520.1
c99616_g2_i2	.	.	0.84364	CRYD_SOLLC	CRY2, FHA, AT-PHH1, PHH1, ATCRY2	AT1G04400.2
c96565_g2_i1	.	.	0.319956	PRR95_ORYSJ	APRR5, PRR5	AT5G24470.1
c88187_g1_i1	.	.	0.282149	REM19_ARATH	VRN1, REM39	AT3G18990.1
c98248_g1_i4	.	.	0.262054	CDKG2_ORYSJ	CKA1, ATCKA1	AT5G67380.1
c79125_g1_i1	.	.	-1.22182	DEFA_ANTMA	AGL8, FUL	AT5G60910.1
c98453_g2_i5	.	.	-0.412279	RAP27_ARATH	RAP2.7	AT2G28550.3
c94310_g2_i2	.	.	0.279942	.	CKA2, ATCKA2	AT3G50000.1
c97877_g1_i1	.	.	0.33522	PHOT2_ARATH	ADO3, FKF1	AT1G68050.1
c92765_g1_i5	.	.	-0.375436	MHK_ARATH	CKA2, ATCKA2	AT3G50000.1
c92765_g1_i8	.	.	-0.475756	MHK_ARATH	CKA2, ATCKA2	AT3G50000.1
c92765_g1_i3	.	.	-0.329188	MHK_ARATH	AT2G23070.1	AT2G23070.1
c73977_g1_i1	.	.	-0.548499	DOF15_ARATH	AT1G29160.1	AT1G29160.1
c64358_g1_i1	.	.	-0.655139	14336_ARATH	GRF8	AT5G65430.3
c99509_g2_i5	.	.	0.485184	SPA2_ARATH	SPA2	AT4G11110.1
c98104_g2_i1	.	.	-0.39047	LUMI_ARATH	LD	AT4G02560.1
c92182_g2_i1	.	.	-1.27676	TCP19_ARATH	AT5G08330.1	AT5G08330.1
c89266_g3_i8	.	.	0.315905	ZRAB3_HUMAN	PIE1, SRCAP, chr13	AT3G12810.1
c80089_g4_i2	.	.	-0.286013	FCA_ARATH	FCA	AT4G16280.2
c94930_g3_i2	.	.	0.264903	APRR1_ARATH	TOC1, APRR1, PRR1, AtTOC1	AT5G61380.1
c90553_g2_i1	.	.	-0.223471	MSI4_ARATH	FVE, ACG1, MSI4, NFC4, NFC04, ATMSI4	AT2G19520.1
c77345_g1_i1	.	.	-0.325221	.	ELF4-L4	AT1G17455.1
c86323_g7_i1	.	.	0.222759	DOF46_ARATH	AT1G69570.1	AT1G69570.1
c92765_g1_i6	.	.	-0.32314	MHK_ARATH	CKA2, ATCKA2	AT3G50000.1
c98453_g2_i3	.	.	-0.540322	AP2_ARATH	RAP2.7	AT2G28550.3
c72918_g2_i1	.	.	0.414996	MAD27_ORYSJ	AGL8, FUL	AT5G60910.1
c94181_g3_i1	.	.	-1.29202	.	RAV1, EDF4	AT1G13260.1
c85175_g1_i2	.	.	-0.416256	AGL21_ARATH	AGL19, GL19	AT4G22950.1
