# Supplementary material for: VcFT-induced mobile florigenic signals in transgenic and transgrafted blueberries
Source: Hortic Res. 2019 Sep 11;6:105. doi: 10.1038/s41438-019-0188-5 (PMC6804590; doi:10.1038/s41438-019-0188-5)
Supplement: Supplementary file 8 — Table S6 [file 41438_2019_188_MOESM8_ESM.xlsx]

## Sheet: Sheet1
Table S6 Differentially expressed transcripts of sugar genes detected in the comparisons of transgenic NT:T leaves vs. non-transgenic NT:NT leaves, non-transgenic NT:T leaves vs. non-transgenic NT:NT leaves, and transgenic NT:T roots vs. non-transgenic NT:NT roots. FDR (False discovery rate) < 0.05.
Transcript	Log2FC (transgenic NT:T leaf/non-transgenic NT:NT leaf)	Log2FC (non-transgenic NT:T leaf/non-transgenic NT:NT leaf)	Log2FC (transgenic NT:T root/non-transgenic NT:NT root)	Annotation	Sugar pathway gene name using Arabidopsis as the reference	Sugar pathway gene IDs of Arabidopsis	Gene_name
c83337_g1_i4	.	-1.08712	2.81608	SWT14_ORYSJ	sut	AT2G39060.1	SWEET9,AtSWEET9
c96458_g2_i1	.	-1.02152	-0.241194	TPS11_ARATH	TPP	AT1G06410.1	ATTPSA,TPS7,ATTPS7
c97663_g4_i1	.	-0.889447	-0.265423	TPS10_ARATH	TPP	AT1G06410.1	ATTPSA,TPS7,ATTPS7
c91114_g1_i1	.	-0.919344	-0.797893	SUC2_ARATH	sut	AT1G22710.1	ATSUC4,ATSUT4,SUC4,SUT4
c79244_g1_i1	.	-1.75781	-1.21887	GST23_MAIZE	ERD	AT1G10370.1	ATGSTU17,ERD9,GST30B,GST30,GSTU17
c70711_g1_i1	.	-1.32166	-2.24327	GSTX1_TOBAC	ERD	AT1G10370.1	ATGSTU17,ERD9,GST30B,GST30,GSTU17
c58035_g1_i1	.	2.05839	.	SWT12_ARATH	sut	AT2G39060.1	SWEET9,AtSWEET9
c88854_g1_i1	.	-1.0282	.	PLT5_ARATH	mst	AT4G36670.1	ATINT2,INT2
c88854_g1_i3	.	-1.03244	.	PLT5_ARATH	mst	AT3G18830.1	ATINT2,INT2
c91114_g1_i3	.	-1.04439	.	SUC2_ARATH	sut	AT1G22710.1	ATSUC4,ATSUT4,SUC4,SUT4
c88854_g1_i2	.	-1.05412	.	PLT5_ARATH	mst	AT3G18830.1	ATINT2,INT2
c85538_g2_i2	.	-1.37324	.	PLT1_ARATH	mst	AT2G16120.1	ATPMT1,PMT1
c97663_g3_i1	.	-1.88899	.	TPS8_ARATH	TPP	AT1G23870.1	ATTPSA,TPS7,ATTPS7
c99122_g1_i2	1.04943	.	1.29653	SPSA1_CITUN	sps	AT1G04920.1	SPS3F,ATSPS3F
c97440_g1_i2	-0.643211	.	0.586077	SPSA1_CITUN	sps	AT1G04920.1	SPS3F,ATSPS3F
c97440_g1_i1	-0.648649	.	0.546241	SPSA1_CITUN	sps	AT1G04920.1	SPS3F,ATSPS3F
c93858_g1_i1	-0.659863	.	-0.32167	HSP7Q_ARATH	ERD	AT1G56410.1	HSP70T-1,ERD2
c85191_g1_i1	-0.575189	.	-0.437776	PMTE_ARATH	ERD	AT4G19120.1	ERD3
c89861_g2_i1	-0.703357	.	-0.456623	PMTN_ARATH	ERD	AT4G19120.1	ERD3
c88409_g1_i1	0.616417	.	-0.811613	GSTUH_ARATH	ERD	AT1G10370.1	ATGSTU17,ERD9,GST30B,GST30,GSTU17
c72463_g1_i1	0.901979	.	-0.86427	GST23_MAIZE	ERD	AT1G10370.1	ATGSTU17,ERD9,GST30B,GST30,GSTU17
c95353_g2_i1	-0.632382	.	-1.1124	STC_RICCO	stp	AT4G02050.1	ATINT2,INT2
c86439_g2_i1	1.83237	.	.	STP5_ARATH	stp	AT4G02050.1	STP7
c71089_g1_i1	1.56902	.	.	TPS1_ARATH	TPP	AT1G16980.1	ATTPS2,TPS2
c98817_g2_i1	1.31329	.	.	HEX6_RICCO	stp	AT4G02050.1	ATINT2,INT2
c95279_g1_i4	0.934213	.	.	TPS1_ARATH	TPP	AT1G16980.1	ATTPSA,TPS7,ATTPS7
c95279_g1_i3	0.90347	.	.	TPS1_ARATH	TPP	AT1G16980.1	ATTPSA,TPS7,ATTPS7
c85191_g1_i2	-0.555468	.	.	PMTE_ARATH	ERD	AT4G19120.1	ERD3
c92948_g2_i2	-0.634428	.	.	HSP7M_PEA	ERD	AT1G56410.1	HSP70T-1,ERD2
c79481_g1_i1	-0.675309	.	.	STP7_ARATH	stp	AT4G02050.1	ATINT2,INT2
c96412_g2_i1	-0.734447	.	.	CSCL1_ARATH	ERD	AT1G11960.1	no
c92922_g1_i6	-1.03298	.	.	XYLL2_ARATH	vgt	AT3G03090.1	VGT1,AtVGT1
c87197_g4_i10	-1.44833	.	.	PMTN_ARATH	ERD	AT4G19120.1	ERD3
c99038_g2_i2	.	.	-3.31502	GSTU1_ARATH	ERD	AT1G10370.1	ATGSTU17,ERD9,GST30B,GST30,GSTU17
c90304_g5_i1	.	.	-2.98085	STP13_ARATH	stp	AT4G02050.1	ATINT2,INT2
c99038_g2_i3	.	.	-2.27019	GSTX6_SOYBN	ERD	AT1G10370.1	ATGSTU17,ERD9,GST30B,GST30,GSTU17
c99038_g2_i1	.	.	-2.09718	GSTX6_SOYBN	ERD	AT1G10370.1	ATGSTU17,ERD9,GST30B,GST30,GSTU17
c83337_g1_i1	.	.	2.47958	SWT14_ORYSI	sut	AT2G39060.1	SWEET9,AtSWEET9
c73106_g1_i1	.	.	-1.55906	GST23_MAIZE	ERD	AT1G10370.1	ATGSTU17,ERD9,GST30B,GST30,GSTU17
c84628_g1_i1	.	.	-1.31532	GST23_MAIZE	ERD	AT1G10370.1	ATGSTU17,ERD9,GST30B,GST30,GSTU17
c84628_g1_i2	.	.	-1.4936	GSTU7_ARATH	ERD	AT1G10370.1	ATGSTU17,ERD9,GST30B,GST30,GSTU17
c86045_g3_i2	.	.	-2.45186	SWT2A_ORYSJ	sut	AT2G39060.1	SWEET9,AtSWEET9
c72300_g1_i1	.	.	-1.29383	GSTX3_SOYBN	ERD	AT1G10370.1	ATGSTU17,ERD9,GST30B,GST30,GSTU17
c99038_g2_i4	.	.	-3.22358	GSTU1_ARATH	ERD	AT1G10370.1	ATGSTU17,ERD9,GST30B,GST30,GSTU17
c86045_g3_i3	.	.	-2.47712	SWT2A_ORYSJ	sut	AT2G39060.1	SWEET9,AtSWEET9
c85052_g4_i2	.	.	-1.29441	GSTUH_ARATH	ERD	AT1G10370.1	ATGSTU17,ERD9,GST30B,GST30,GSTU17
c76161_g1_i1	.	.	-2.31531	GSTX4_TOBAC	ERD	AT1G10370.1	ATGSTU17,ERD9,GST30B,GST30,GSTU17
c85540_g6_i1	.	.	-1.23739	RL40_NICSY	ERD	AT3G52590.1	HAP4,ERD16,EMB2167,UBQ1
c88546_g1_i1	.	.	-2.86128	GSTUI_ARATH	ERD	AT1G10370.1	ATGSTU17,ERD9,GST30B,GST30,GSTU17
c88040_g6_i1	.	.	-1.09024	RL40_NICSY	ERD	AT3G52590.1	HAP4,ERD16,EMB2167,UBQ1
c94023_g2_i1	.	.	-0.781165	HSP7C_PETHY	ERD	AT1G56410.1	HSP70T-1,ERD2
c97843_g1_i5	.	.	-2.88986	EDL16_ARATH	mst	AT3G18830.1	TMT1,AtTMT1
c77543_g1_i1	.	.	-0.963353	RS27A_SOLTU	ERD	AT3G52590.1	HAP4,ERD16,EMB2167,UBQ1
c96683_g4_i2	.	.	-0.820601	BIP5_TOBAC	ERD	AT1G56410.1	HSP70T-1,ERD2
c96683_g4_i6	.	.	-0.832086	BIP5_TOBAC	ERD	AT1G56410.1	HSP70T-1,ERD2
c76266_g1_i1	.	.	-1.51164	HSP7M_PHAVU	ERD	AT1G56410.1	HSP70T-1,ERD2
c97843_g1_i3	.	.	-2.51531	EDL16_ARATH	mst	AT3G18830.1	TMT1,AtTMT1
c88596_g1_i2	.	.	-1.84449	HEX6_RICCO	stp	AT4G02050.1	VGT1,AtVGT1
c85052_g4_i1	.	.	-0.852097	GSTUH_ARATH	ERD	AT1G10370.1	ATGSTU17,ERD9,GST30B,GST30,GSTU17
c73618_g2_i1	.	.	-1.09261	.	ERD	AT1G10370.1	ATGSTU17,ERD9,GST30B,GST30,GSTU17
c83337_g1_i3	.	.	2.15573	SWT14_ORYSI	sut	AT2G39060.1	SWEET9,AtSWEET9
c78160_g2_i1	.	.	-0.784759	SCRK4_ARATH	FRK	AT1G06020.1	no
c77543_g1_i2	.	.	-1.13082	RS27A_SOLTU	ERD	AT3G52590.1	HAP4,ERD16,EMB2167,UBQ1
c86188_g5_i1	.	.	-0.710102	MD37E_ARATH	ERD	AT1G56410.1	HSP70T-1,ERD2
c93358_g1_i1	.	.	-0.612944	PFPB_SOLTU	FRK	AT1G76550.1	no
c96683_g4_i1	.	.	-0.673276	BIP5_TOBAC	ERD	AT1G56410.1	HSP70T-1,ERD2
c85804_g1_i2	.	.	-0.949228	SCRK7_ARATH	FRK	AT5G51830.1	no
c88040_g7_i1	.	.	-0.76522	RL40_NICSY	ERD	AT3G52590.1	HAP4,ERD16,EMB2167,UBQ1
c84262_g2_i7	.	.	-1.89489	SWET1_ARATH	sut	AT2G39060.1	SWEET9,AtSWEET9
c80281_g4_i1	.	.	-1.93356	GSTXC_TOBAC	ERD	AT1G10370.1	ATGSTU17,ERD9,GST30B,GST30,GSTU17
c87464_g1_i1	.	.	-0.83276	HSP7C_PETHY	ERD	AT1G56410.1	HSP70T-1,ERD2
c98329_g2_i1	.	.	-0.699095	STP14_ARATH	stp	AT4G02050.1	TMT1,AtTMT1
c96683_g4_i5	.	.	-0.696422	BIP5_TOBAC	ERD	AT1G56410.1	HSP70T-1,ERD2
c79455_g1_i1	.	.	-0.770827	GSTX4_TOBAC	ERD	AT1G10370.1	ATGSTU17,ERD9,GST30B,GST30,GSTU17
c84262_g2_i3	.	.	-1.23785	SWET1_ARATH	sut	AT2G39060.1	SWEET9,AtSWEET9
c95868_g1_i1	.	.	-0.797073	PLT5_ARATH	mst	AT2G16120.1	TMT1,AtTMT1
c82267_g1_i1	.	.	-0.518103	ENPL_CATRO	ERD	AT5G56030.2	HSP81-2,HSP90.2,AtHsp90.2,ERD8,HSP81.2
c87622_g1_i1	.	.	0.564707	CSCLD_ARATH	ERD	AT1G30360.1	no
c88938_g1_i2	.	.	-2.15331	SWT17_ARATH	sut	AT2G39060.1	SWEET9,AtSWEET9
c96411_g2_i1	.	.	-0.680522	SUT_SPIOL	sut	AT1G22710.1	ATSUC4,ATSUT4,SUC4,SUT4
c87622_g1_i2	.	.	0.515388	CSC1L_BRAJU	ERD	AT1G30360.1	no
c94186_g3_i3	.	.	-2.20576	PLT6_ARATH	mst	AT4G36670.1	TMT1,AtTMT1
c85804_g1_i3	.	.	-0.742001	SCRK7_ARATH	FRK	AT5G51830.1	no
c96683_g4_i4	.	.	-0.53324	BIP4_TOBAC	ERD	AT1G56410.1	HSP70T-1,ERD2
c95868_g1_i2	.	.	-0.547617	PLT5_ARATH	mst	AT2G16120.1	TMT1,AtTMT1
c98329_g2_i3	.	.	-0.634959	STP14_ARATH	stp	AT4G02050.1	TMT1,AtTMT1
c88938_g1_i1	.	.	-1.94787	SWT17_ARATH	sut	AT2G39060.1	SWEET9,AtSWEET9
c96411_g2_i4	.	.	-0.646293	SUT_SPIOL	sut	AT1G22710.1	ATSUC4,ATSUT4,SUC4,SUT4
c96683_g4_i3	.	.	-0.504504	BIP5_TOBAC	ERD	AT1G56410.1	HSP70T-1,ERD2
c91825_g4_i2	.	.	-0.780799	HSP7M_SOLTU	ERD	AT1G56410.1	HSP70T-1,ERD2
c98062_g2_i1	.	.	-1.31535	INT4_ARATH	int	AT1G30220.1	TMT1,AtTMT1
c74169_g1_i1	.	.	-1.35789	HSP7M_SOLTU	ERD	AT1G56410.1	HSP70T-1,ERD2
c82041_g2_i1	.	.	0.756956	HSP70_SOYBN	ERD	AT1G56410.1	HSP70T-1,ERD2
c88938_g1_i3	.	.	-1.80085	SWT17_ARATH	sut	AT2G39060.1	SWEET9,AtSWEET9
c97368_g1_i1	.	.	-0.483354	HSP7R_ARATH	ERD	AT1G56410.1	HSP70T-1,ERD2
c94186_g3_i13	.	.	-0.66024	PLT3_ARATH	mst	AT4G36670.1	TMT1,AtTMT1
c70097_g2_i2	.	.	-3.37541	GSTU8_ARATH	ERD	AT1G10370.1	ATGSTU17,ERD9,GST30B,GST30,GSTU17
c94023_g1_i1	.	.	-0.437406	HSP72_SOLLC	ERD	AT1G56410.1	HSP70T-1,ERD2
c94186_g3_i4	.	.	-0.631016	PLT6_ARATH	mst	AT4G36670.1	ATINT2,INT2
c87956_g1_i1	.	.	-1.24144	SCRK7_ARATH	FRK	AT1G06020.1	no
c96411_g2_i6	.	.	-0.677021	SUT_SPIOL	sut	AT1G22710.1	ATSUC4,ATSUT4,SUC4,SUT4
c89418_g3_i1	.	.	-0.495508	PLST2_ARATH	pGlcT	AT5G16150.1	ATINT2,INT2
c83395_g2_i1	.	.	0.381943	CSC1_ARATH	ERD	AT1G11960.1	no
c85501_g3_i2	.	.	-2.21017	.	stp	AT4G02050.1	STP7
c93931_g2_i2	.	.	-0.538039	PMTF_ARATH	ERD	AT4G19120.1	ERD3
c91921_g3_i1	.	.	0.400896	HSP7H_ARATH	ERD	AT1G56410.1	HSP70T-1,ERD2
c93957_g3_i1	.	.	-0.457085	HSP90_THEPA	ERD	AT5G56030.2	HSP81-2,HSP90.2,AtHsp90.2,ERD8,HSP81.2
c98817_g2_i2	.	.	-2.40995	HEX6_RICCO	stp	AT4G02050.1	PMT5,ATPLT5,ATPMT5
c19959_g1_i1	.	.	-2.06524	.	ERD	AT1G10370.1	ATGSTU17,ERD9,GST30B,GST30,GSTU17
c97807_g3_i3	.	.	-0.382223	RUB1_ARATH	ERD	AT3G52590.1	HAP4,ERD16,EMB2167,UBQ1
c95882_g2_i1	.	.	-0.399783	HSP7C_PETHY	ERD	AT1G56410.1	HSP70T-1,ERD2
c78757_g1_i1	.	.	0.447184	CSCLC_ARATH	ERD	AT1G10090.1	no
c84222_g2_i1	.	.	-0.506715	UBQ11_ARATH	ERD	AT3G52590.1	HAP4,ERD16,EMB2167,UBQ1
c89418_g3_i2	.	.	-0.453335	PLST2_ARATH	pGlcT	AT5G16150.1	ATINT2,INT2
c98817_g5_i2	.	.	0.941171	HEX6_RICCO	stp	AT4G02050.1	STP7
c94186_g3_i9	.	.	-0.570866	PLT6_ARATH	mst	AT3G18830.1	TMT1,AtTMT1
c92922_g1_i7	.	.	-0.884959	XYLL2_ARATH	vgt	AT3G03090.1	ATPMT1,PMT1
c87038_g2_i2	.	.	0.436356	SPSA4_ARATH	sps	AT1G04920.1	SPS3F,ATSPS3F
c83827_g1_i1	.	.	-0.419404	CINV2_ARATH	NI	AT1G22650.1	A/N-InvD
c93931_g2_i1	.	.	-0.44394	PMTF_ARATH	ERD	AT4G19120.1	ERD3
c3604_g1_i1	.	.	-0.943588	BIP_SPIOL	ERD	AT1G56410.1	HSP70T-1,ERD2
c93549_g1_i2	.	.	-0.333804	HSP80_SOLLC	ERD	AT5G56030.2	HSP81-2,HSP90.2,AtHsp90.2,ERD8,HSP81.2
c68988_g1_i1	.	.	-0.33228	PFPA_RICCO	FRK	AT1G76550.1	no
c76731_g1_i1	.	.	-1.95771	GSTX6_SOYBN	ERD	AT1G10370.1	ATGSTU17,ERD9,GST30B,GST30,GSTU17
c99943_g1_i1	.	.	-0.433008	.	ERD	AT4G19120.1	ERD3
c98817_g5_i1	.	.	0.933507	HEX6_RICCO	stp	AT4G02050.1	STP7
c92922_g1_i3	.	.	-0.543082	XYLL2_ARATH	vgt	AT3G03090.1	TMT1,AtTMT1
c92324_g1_i3	.	.	0.632424	CSCLB_ARATH	ERD	AT1G69450.1	no
c82582_g1_i1	.	.	-0.321833	SUS1_SOLTU	sus	AT1G73370.1	SPS3F,ATSPS3F
c93874_g2_i1	.	.	-0.454675	GGPPS_CAPAN	sps	AT1G78510.1	AtSPS1,SPS1
c91861_g5_i3	.	.	-1.08154	.	hk	AT1G05205.1	no
c2158_g1_i1	.	.	-2.25015	.	ERD	AT1G10370.1	ATGSTU17,ERD9,GST30B,GST30,GSTU17
c93957_g4_i1	.	.	-0.326483	ENPL_HORVU	ERD	AT5G56030.2	HSP81-2,HSP90.2,AtHsp90.2,ERD8,HSP81.2
c99943_g1_i3	.	.	-0.387322	HFA1D_ARATH	ERD	AT4G19120.1	ERD3
c98385_g3_i1	.	.	0.794251	.	ERD	AT4G19120.1	ERD3
c92922_g1_i2	.	.	-0.677357	XYLL2_ARATH	vgt	AT3G03090.1	ATPMT1,PMT1
c78757_g1_i2	.	.	0.380014	CSCLC_ARATH	ERD	AT1G69450.1	no
c87960_g3_i2	.	.	-0.368853	.	ERD	AT2G17840.1	ERD7
c92922_g1_i8	.	.	-0.725092	XYLL2_ARATH	vgt	AT3G03090.1	ATPMT1,PMT1
c92126_g1_i1	.	.	-0.414878	DHE2_ACHKL	ERD	AT1G56410.1	HSP70T-1,ERD2
c95332_g1_i1	.	.	-0.347867	PLT4_ARATH	mst	AT3G18830.1	TMT1,AtTMT1
c92922_g1_i5	.	.	-0.454904	XYLL2_ARATH	vgt	AT3G03090.1	ATPMT1,PMT1
c76686_g1_i2	.	.	-0.634696	GSTX4_TOBAC	ERD	AT1G10370.1	ATGSTU17,ERD9,GST30B,GST30,GSTU17
c86563_g7_i1	.	.	-0.486588	ERDL5_ARATH	mst	AT2G16120.1	ATINT2,INT2
c97663_g4_i4	.	.	-0.300323	TPS9_ARATH	TPP	AT1G06410.1	ATTPSA,TPS7,ATTPS7
c92324_g1_i5	.	.	0.508289	CSCLB_ARATH	ERD	AT1G69450.1	no
c84246_g2_i1	.	.	-0.441875	PMT2_ARATH	ERD	AT4G19120.1	ERD3
c97807_g3_i1	.	.	-0.666555	RUB1_ARATH	ERD	AT3G52590.1	HAP4,ERD16,EMB2167,UBQ1
c88914_g2_i1	.	.	-6.29389	STP8_ARATH	stp	AT4G02050.1	ATINT2,INT2
c82881_g2_i6	.	.	-0.58924	UBIQP_HORVU	ERD	AT3G52590.1	HAP4,ERD16,EMB2167,UBQ1
c87956_g2_i1	.	.	-0.60138	SCRK7_ARATH	FRK	AT1G66430.1	no
c92324_g1_i2	.	.	0.439666	CSCLB_ARATH	ERD	AT1G69450.1	no
c77445_g3_i1	.	.	-0.634557	INVA_ARATH	NI	AT1G56560.1	A/N-InvD
c89236_g1_i1	.	.	-0.379228	PMT2_ARATH	ERD	AT4G19120.1	ERD3
c98257_g3_i7	.	.	0.44827	PMT7_ARATH	ERD	AT4G19120.1	ERD3
c92960_g4_i1	.	.	-0.811093	PMTB_ARATH	ERD	AT4G19120.1	ERD3
c89284_g3_i4	.	.	-0.727644	HSP72_SOLLC	ERD	AT1G56410.1	HSP70T-1,ERD2
c87956_g1_i2	.	.	-0.503268	SCRK7_ARATH	FRK	AT4G10260.1	no
c87960_g3_i1	.	.	-0.329418	.	ERD	AT2G17840.1	ERD7
c86234_g2_i1	.	.	-0.262761	SCRK6_ARATH	FRK	AT1G66430.1	no
c122785_g1_i1	.	.	-3.79981	.	mst	AT3G18830.1	ATPMT1,PMT1
c95279_g1_i1	.	.	-0.284258	TPS1_ARATH	TPP	AT1G16980.1	ATTPSA,TPS7,ATTPS7
c89418_g3_i4	.	.	-0.305663	PLST2_ARATH	pGlcT	AT5G16150.1	GLT1,PGLCT
c86894_g6_i1	.	.	-1.37293	HSP7N_ARATH	ERD	AT1G56410.1	HSP70T-1,ERD2
c99348_g1_i8	.	.	1.16675	HEX6_RICCO	stp	AT4G02050.1	STP7
c98257_g3_i1	.	.	0.460639	PMT6_ARATH	ERD	AT4G19120.1	ERD3
c95599_g2_i1	.	.	-0.982095	CINV2_ARATH	NI	AT1G22650.1	A/N-InvD
c92922_g1_i15	.	.	-0.741036	XYLL2_ARATH	vgt	AT3G03090.1	VGT1,AtVGT1
c86499_g1_i1	.	.	-2.02391	SWET3_ARATH	sut	AT2G39060.1	SWEET9,AtSWEET9
c85265_g1_i7	.	.	0.327478	PMTI_ARATH	ERD	AT4G19120.1	ERD3
c79443_g2_i2	.	.	-0.634391	SWET2_ARATH	sut	AT2G39060.1	SWEET9,AtSWEET9
c90883_g1_i5	.	.	0.245481	HXK1_ARATH	hk	AT1G47840.1	HXK3
c91150_g2_i1	.	.	0.237777	TPS7_ARATH	TPP	AT1G06410.1	ATTPSA,TPS7,ATTPS7
c98841_g3_i1	.	.	-0.229634	INT1_ARATH	int	AT2G43330.1	TMT1,AtTMT1
c95035_g2_i1	.	.	0.231841	TPS5_ARATH	TPP	AT1G06410.1	ATTPSA,TPS7,ATTPS7
c85265_g1_i3	.	.	0.300371	PMTI_ARATH	ERD	AT4G19120.1	ERD3
c91755_g3_i2	.	.	0.37644	CSC1_ARATH	ERD	AT1G11960.1	no
c97807_g3_i2	.	.	-0.315488	RUB1_ARATH	ERD	AT3G52590.1	HAP4,ERD16,EMB2167,UBQ1
c92324_g1_i6	.	.	0.530842	CSCLB_ARATH	ERD	AT1G69450.1	no
c91947_g2_i1	.	.	0.247773	TPS7_ARATH	TPP	AT1G06410.1	ATTPSA,TPS7,ATTPS7
c93549_g1_i3	.	.	-0.230014	HSP80_SOLLC	ERD	AT5G56030.2	HSP81-2,HSP90.2,AtHsp90.2,ERD8,HSP81.2
c80095_g1_i1	.	.	-0.238686	SPP2_TOBAC	spp	AT1G51420.1	SPP1,ATSPP1
